# Supplementary material for: A Single-Center Retrospective Study to Identify Causes of Sex Differences in the Living Kidney Donor Evaluation Process
Source: Kidney360. 2024 Sep 16;5(12):1893–901. doi: 10.34067/KID.0000000581 (PMC11687984; doi:10.34067/KID.0000000581)
Supplement: Supplementary file 2 [file kidney360-5-1893-s002.xlsx]

## Sheet: Sheet 1
ref_ID	race	ethnicity	ref_date	age	sex	transgender	relationship_recipient	recipient_sex	altruistic	zero_action	blood_test	abo_compat	hla_mismatch	crossmatch	workup_nostart	workup_incomplete	med_contra	med_contra_text	psycho_nostart	psycho_contra	psycho_contra_text	education	work_income	insurance	esl	express_fin_concer	nlda	recipient_contra	approve	donate	surg_approach	extra_note	medcontra_other	medcontra_surg	medcontra_chronic_pain_fatigue	medcontra_autoimmune	medcontra_elderly	medcontra_htn	medcontra_cv	medcontra_resp	medcontra_malig	medcontra_obesity	medcontra_kidstone	medcontra_iga	medcontra_dm	medcontra_proteinuria	medcontra_lowgfr	medcontra_neuro	medcontra_clot_dvt_pe
ClY46F8	0	0	2009-01-12	42.9671	0		5	0		0	0	0	Not available	0	0	0	0	N/A	0	0		1	1	3	0	0	2	0	1	1	1
27vChsG	0	0	2009-01-20	49.0082	1		3	1		0	0	0	Not available	0	0	0	0	N/A	0	0		1						0	1	1	1
nhxO4Tr	0	0	2015-10-30	61.9342	0		0	0		0	0	0	Not available	0	0	0	0	N/A	0	0		2	1	1	0	1	1	0	1	1	1
nsPIPgM	0	0	2016-01-22	45.6685	1		5	0		0	0	0	Not available	0	0	0	0	N/A	0	0		2	1	2	0	0	2	0	1	1	1
WlkNkYS	0	0	2016-12-19	45.6192	1		3	1		0	0	0	3	0	0	0	0	N/A	0	0		2	1	2	0	0	2	0	1	1	1
ahCjqGi	0	0	2017-02-17	50.7041	0		3	1		0	0	0	4	0	0	0	0	N/A	0	0		1	1	2	0	1	0	0	1	1	1
dVA8fUy	1	0	2017-03-08	27.1562	1		3	1		0	0	0	3	0	0	0	0	N/A	0	0		1	1	1	0	0	1	0	1	1	1
EChKW9D	0	0	2017-05-30	60.4603	0		4	0		0	0	0	4	0	0	0	0	N/A	0	0		1	1	1	0	0	1	0	1	1	1
Xkm6wF7	0	0	2017-07-14	48.5918	1		0	0		0	0	0	8	0	0	0	0	N/A	0	0		2	0	2	0	0	0	0	1	1	1
1s9mC4Y	0	0	2017-07-27	49.6055	0		4	0		0	0	0	4	0	0	0	0	N/A	0	0		3	1	2	0	0	2	0	1	1	1
eE5th1A	0	0	2017-09-01	49.2767	1		3	0		0	0	0		0	0	0	0	N/A	0	0		2	1	2	0	0	2	0	1	1	1
DEFek2H	0	0	2017-09-06	47.1753	1		3	0		0	0	0	1	0	0	0	0	N/A	0	0			1	2	0	0	2	0	1	1	1
8tciSsF	0	0	2017-10-30	23.9808	1		5	0		0	0	0	5	0	0	0	0	N/A	0	0		1	1	2	0	0	0	0	1	1	1
smoIlL4	0	0	2017-11-15	48.8575	1		5	0		0	0	0	5	0	0	0	0	N/A	0	0		1	1	2	0	0	1	0	1	1	1
rFJHrHw	0	0	2017-12-01	37.3507	0		1	0		0	0	0	4	0	0	0	0	N/A	0	0		2	1	2	0	0	0	0	1	1	1
gT7oYfX	0	0	2017-12-19	56.5808	1		5	1		0	0	0	4	0	0	0	0	N/A	0	0		1	0	2	0	0	0	0	1	1	1
R5l6bQd	0	0	2018-01-12	40.337	0		5	0		0	0	0	7	0	0	0	0	N/A	0	0		2	1	2	0	0	0	0	1	1	1
VOqliS9	0	0	2018-02-20	39.2521	0		5	0		0	0	0	4	0	0	0	0	N/A	0	0		1	1	2	0	1	1	0	1	1	1
4PkFWxn	0	0	2018-03-19	51.0658	1		5	1		0	0	0	7	0	0	0	0	N/A	0	0		3	1	2	0	0	0	0	1	1	1
GgeGfMT	0	0	2018-04-02	53.6603	0		3	0		0	0	0	Identical	0	0	0	0	N/A	0	0		1	1	2	0	0	2	0	1	1	1
T4x019v	0	0	2018-04-05	52.6219	1		4	1		0	0	0	5	0	0	0	0	N/A	0	0		2	0	2	0	0	1	0	1	1	1
6hsifN1	0	1	2018-04-23	32.6164	1		5	1		0	0	0	8	0	0	0	0	N/A	0	0		2	1	2	0	0	1	0	1	1	1
5ny2yzA	0	0	2018-05-30	45.0822	1		5	0		0	0	0	8	0	0	0	0	N/A	0	0		2	0	2	0	0	1	0	1	1	1
Sq7XbZ2	1	0	2018-07-31	52.3808	1		2	0		0	0	0	4	0	0	0	0	N/A	0	0		2	1	2	0	0	0	0	1	1	1
sdNYHVZ	0	0	2018-08-06	54.3973	1		0	0		0	0	0	do not share any HLA (A,B,DR,DQB1) antigens	0	0	0	0	N/A	0	0		2	1	2	0	0	0	0	1	1	1
w4JhQN5	0	0	2018-08-16	43.3699	1		5	0		0	0	0	6	0	0	0	0	N/A	0	0		1	1	2	0	0	1	0	1	1	1
wKnzCFD	0	0	2018-09-06	46.4247	0		5	0		0	0	0	7	0	0	0	0	N/A	0	0		2	1	2	0	0	2	0	1	1	1
2DtNjWy	3	1	2018-09-10	58.6329	0		5	1		0	0	0	8	0	0	0	0	N/A	0	0		0	1	0	1	0	0	0	1	1	1
DzdXjs5	0	0	2018-09-14	30.9479	0		3	0		0	0	0	6	0	0	0	0	N/A	0	0		1	1	2	0	0	0	0	1	1	1
lDGSCJQ	0	0	2018-09-27	57.0384	1		3	1		0	0	0	5	0	0	0	0	N/A	0	0		2	1	1	0	0	1	0	1	1	1
OMWRwid	0	0	2018-10-31	50.3562	0		2	0		0	0	0	4	0	0	0	0	N/A	0	0		1	1	2	0	0	1	0	1	1	1
piRh9M5	1	0	2018-12-12	44.4685	0		5	0		0	0	0	7	0	0	0	0	N/A	0	0		0	1	1	1	0	1	0	1	1	1
P6oMVjX	0	0	2018-12-16	58.4027	1		5	0		0	0	0	5	0	0	0	0	N/A	0	0		3	1	2	0	0	0	0	1	1	1
d600Mn6	0	0	2019-01-09	49.0603	1		3	0		0	0	0	share ONE halplotype based on HLA-A, -B and -DRB1 and are a zero-mismatch at HLA-A and -B (low-resolution)	0	0	0	0	N/A	0	0		2	1	2	0	0	0	0	1	1	1
T94Z7kj	0	0	2019-01-16	56.4219	1		5	0		0	0	0	4	0	0	0	0	N/A	0	0		2	1	1	0	0	1	0	1	1	1
9NjwGec	0	0	2019-01-24	45	1		5	0	1	0	0	0	4	0	0	0	0	N/A	0	0		1	1	2	0	1	1	0	1	1	1
NkGlE4o	0	0	2019-02-26	42.7041	0		5	0		0	0	0	5	0	0	0	0	N/A	0	0		2	1	2	0	0	1	0	1	1	1
UkX2m4E	0	0	2019-03-01	55.4356	1		5	0		0	0	0	5	0	0	0	0	N/A	0	0		3	1	2	0	0	0	0	1	1	1
9AiQrOv	0	0	2019-03-02	56.6082	0		3	0		0	0	0	2	0	0	0	0	N/A	0	0		2	1	3	0	1	1	0	1	1	1
cJJeYyo	0	0	2019-03-12	56.2603	1		5	0		0	0	0	7	0	0	0	0	N/A	0	0		1	1	2	0	0	0	0	1	1	1
oiMwBsu	1	0	2019-03-12	39.2932	1		5	1		0	0	0	6	0	0	0	0	N/A	0	0		3	1	2	0	1	1	0	1	1	1
RXWcQ8x	0	0	2019-03-14	41.2055	1		3	0		0	0	0	5	0	0	0	0	N/A	0	0		3	1	2	0	1	2	0	1	1	1
KcJ3SnA	0	0	2019-04-01	66.4082	0		5	0		0	0	0	7	0	0	0	0	N/A	0	0		2	1	2	0	0	0	0	1	1	1
2nrGggH	0	0	2019-04-21	43.8767	0		0	1	e	0	0	0	4	0	0	0	0	N/A	0	0		1	1	2	0	0	0	0	1	1	1
2TVZw3v	0	0	2019-05-07	48.3452	0		5	0		0	0	0	4	0	0	0	0	N/A	0	0		3	1	2	0	0	0	0	1	1	1
qC13eRA	0	0	2019-06-22	68.6219	0		0	1		0	0	0	4	0	0	0	0	N/A	0	0		2	1	2	0	0	0	0	1	1	1
y0OV81D	1	1	2019-09-22	37.3151	1		3	0		0	0	0	3	0	0	0	0	N/A	0	0		1	1	1	1	1	1	0	1	1	1
cIBFSx9	0	0	2019-09-24	52.5479	1		0	0		0	0	0	6	0	0	0	0	N/A	0	0		1	1	2	0	0	0	0	1	1	1
pGMYiPt	0	0	2019-11-11	28.7041	1		1	1		0	0	0	2	0	0	0	0	N/A	0	0		3	0	3	0	0	1	0	1	1	1
bBKOGOG	0	0	2019-11-12	35.7233	1		0	0		0	0	0	3	0	0	0	0	N/A	0	0		2	1	2	1	0	1	0	1	1	1
IT7rG93	1	0	2019-12-12	30.6822	1		1	0		0	0	0	7	0	0	0	0	N/A	0	0		3	1	2	0	0	1	0	1	1	1
Bwf4TwI	3	1	2019-12-16	71.0466	0		2	0		0	0	0	4	0	0	0	0	N/A	0	0		1	1	1	1	0	2	0	1	1	1
5l4IBzm	0	0	2020-02-04	28.4767	0		1	0		0	0	0	2	0	0	0	0	N/A	0	0		2	1	2	0	0	0	0	1	1	1
0FkimrY	0	0	2020-06-26	53.4356	1		0	0		0	0	0	7	0	0	0	0	N/A	0	0		2	1	3	0	0	0	0	1	1	1
7eMGIgf	0	0	2020-08-16	59.0959	1		5	1		0	0	0	Not available	0	0	0	0	N/A	0	0		3	1	2	0	0	2	0	1	1	1
qqmk1Lm	0	0	2020-09-22	46.589	1		2	0		0	0	0	0	0	0	0	0	N/A	0	0		2	1	2	0	1	1	0	1	1	1
yJBTHUo	0	0	2020-09-25	41.9151	1		1	1		0	0	0	Not available	0	0	0	0	N/A	0	0		2	1	2	0	0	2	0	1	1	1
lxPpoXd	0	0	2020-09-28	40.5562	1		5	1		0	0	0	6	0	0	0	0	N/A	0	0		2	1	2	0	0	2	0	1	1	1
MBbZpnV	0	0	2020-09-30	43.6959	1		3	0		0	0	0	3	0	0	0	0	N/A	0	0		2	1	2	0	0	0	0	1	1	1
XZQkSdD	0	0	2020-11-13	50.8575	1		0	0		0	0	0	8	0	0	0	0	N/A	0	0		3	1	2	0	0	2	0	1	1	1
7w5SDKp	0	0	2020-12-02	51.8	0		3	1		0	0	0	Identical	0	0	0	0	N/A	0	0		2	1	2	0	0	2	0	1	1	1
rHdjZpL	0	0	2020-12-11	49.3562	1		5	1		0	0	0	do not share any HLA antigens (ABDRDQ).	0	0	0	0	N/A	0	0		3	1	2	0	0	2	0	1	1	1
Ey1YYvz	0	0	2021-01-21	22.7096	1		3	0		0	0	0	4	0	0	0	0	N/A	0	0	N/A	1	1	2	0	0	1	0	1	1	1
vyiT33X	0	0	2021-02-08	52.2137	0		3	1		0	0	0	Identical	0	0	0	0	N/A	0	0		1	1	2	0	0	2	0	1	1	1
pIjvvB8	0	0	2021-03-03	41.2329	0		3	0		0	0	0	Identical	0	0	0	0	N/A	0	0		3	1	2	0	0	2	0	1	1	1
ztJ2qIw	0	0	2021-03-16	26.7507	1		1	1		0	0	0	3	0	0	0	0	N/A	0	0		2	1	2	0	0	2	0	1	1	1
VSW1Yj8	0	0	2021-03-30	63.3808	0		3	0		0	0	0	share one haplotype with no mismatch at HLA-DQB1 based on ABDRDQ	0	0	0	0	N/A	0	0		2	0	2	0	0	2	0	1	1	1
9dVHlnv	0	0	2021-04-30	35.6274	0		1	0		0	0	0	3	0	0	0	0	N/A	0	0		3	1	2	0	0	2	0	1	1	1
XpZSrRK	0	0	2021-05-23	31.4411	0		1	0		0	0	0	share one haplotype based on ABDRDQ.	0	0	0	0	N/A	0	0		2	1	3	0	1	2	0	1	1	1
NbYUtOC	0	0	2021-06-08	53.8411	1		5	1		0	0	0	6	0	0	0	0	0	0	0		2	1	2	0	0	2	0	1	1	1
rXSYgzJ	1	0	2021-06-18	31.2932	0		0	1		0	0	0	5	0	0	0	0	N/A	0	0		1	0	0	0	0	0	0	1	1	1
deUvgSq	0	0	2021-08-10	58.7342	0		3	0		0	0	0	2	0	0	0	0	N/A	0	0		1	1	2	0	0	2	0	1	1	1
kGyLI89	0	0	2021-08-16	56.6795	1		5	0		0	0	0	6	0	0	0	0	N/A	0	0		3	1	2	0	0	2	0	1	1	1
WRBuBe0	0	0	2021-09-20	36.789	1		1	0		0	0	0	2	0	0	0	0	N/A	0	0		2	1	2	0	0	2	0	1	1	1
Yx6yJW8	0	1	2021-10-28	24.2767	1	1	1	1		0	0	0	4	0	0	0	0	N/A	0	0		2	0	2	0	0	2	0	1	1	1	THIS PATIENT IS TRANSGENDER MAN. ASSIGNED FEMALE AT BIRTH.
KqOMPCn	0	0	2021-12-21	26.7205	1		1	1		0	0	0	one haplotype with no mismatch at HLA-DQB1 based on ABDRDQ. All four family haplotypes have been identified.	0	0	0	0	N/A	0	0		3	1	3	0	1	0	0	1	1	1
PEsfhwK	0	0	2022-02-22	36.0164	0		1	0		0	0	0	4	0	0	0	0	N/A	0	0		3	1	2	0	0	2	0	1	1	1
aZEEvuD	0	0	2022-03-30	50.9589	0		5	0		0	0	0	3	0	0	0	0	N/A	0	0		3	1	2	0	0	2	0	1	1	1
HXOciK4	0	0	2022-04-10	44.3918	1		4	0		0	0	0	4	0	0	0	0	N/A	0	0		1	1	2	0	0	2	0	1	1	1
EgY7ctn	1	0	2022-04-12	39.2548	0		3	1		0	0	0	0	0	0	0	0	N/A	0	0		3	1	1	0	0	2	0	1	1	1
WkzZy1H	0	0	2022-06-17	56.4548	1		2	1		0	0	0	2	0	0	0	0	N/A	0	0		2	1	2	0	0	1	0	1	1	1
YTU6lQi	0	0	2022-06-30	47.3562	0		4	1		0	0	0	4	0	0	0	0	N/A	0	0		2	1	3	0	0	1	0	1	1	1
GZtZyzN	0	0	2022-07-21	58.5342	1		0	0		0	0	0	4	0	0	0	0	N/A	0	0		3	1	3	0	0	2	0	1	1	1
tpRNgkE	6	1	2022-08-30	34.3397	0		3	1		0	0	0	4	0	0	0	0	N/A	0	0		2	1	2	1	0	0	0	1	1	1
B2zfRs1	0	0	2022-09-14	37.2575	0		1	0		0	0	0	3	0	0	0	0	N/A	0	0		0	1	2	0	0	1	0	1	1
KFsLXkM	0	0	2022-10-13	60.0712	0		4	1		0	0	0	6	0	0	0	0	N/A	0	0		2	1	2	0	0	0	0	1	1	1
EL7Lcf9	0	0	2022-11-04	37.3973	0		1	0		0	0	0	3	0	0	0	0	N/A	0	0		0	1	2	0	0	1	0	1	1	1
k4LEJsh	0	0	2016-02-25	55.8849	1		3	0		0	0	0	?	0	0	0	0	N/A	0	0		2	0	2	0	0	2	0	1	1	1
keEgTcu	0	0	2015-10-30	51.7589	1		3	1		0	0	0	?	0	0	0	0	N/A	0	0			1		0	0	2	0	1	1	1
u9nF71T	0	0	2016-09-16	29.8219	1		5	0		0	0	0	?	0	0	0	0	N/A	0	0		2	1	2	0	1	2	0	1	1	1
CjBLtgo	0	0	2016-01-15	39.6301	1		5	0		0	0	0	?	0	0	0	0	N/A	0	0			1	2	0	0	2	0	1	1	1
4DIUoCX	0	0	2015-09-02	40.7562	1		5	1		0	0	0	?	0	0	0	0	N/A	0	0		2	1	3	0	0	2	0	1	1	1
tey7Uiq	0	0	2015-05-22	28.4219	0		5	1		0	0	0	?	0	0	0	0	N/A	0	0		1	1	2	0	0	2	0	1	1	1
JxjNTwB	0	0	2015-02-09	40.3178	1		4	0		0	0	0	?	0	0	0	0	N/A	0	0		3	1	2	0	0	2	0	1	1	1
SRNBsW8	0	0	2015-05-14	60.2	1		3	0		0	0	0	?	0	0	0	0	N/A	0	0			1	2	0	0	2	0	1	1	1
8Syfi8Q	0	0	2017-01-23	25.8658	0		3	0		0	0	0	6	0	0	0	0	N/A	0	0		3	1	2	0	0	2	0	1	1	1
tD1FTmH	0	0	2016-01-11	64.8164	1		0	0		0	0	0	2	0	0	0	0	N/A	0	0			1	3	0	0	2	0	1	1	1
dfAcIgB	0	0	2014-04-11	54.3616	1		5	1		0	0	0	?	0	0	0	0	N/A	0	0		1	1	2	0	0	2	0	1	1	1
nKehRRw	0	0	2017-12-26	29.3315	0		3	1		0	0	0	?	0	0	0	0	NA	0	0		2	1	2	0	0	0	0	1	1	1
hV8VIWf	2	0	2018-08-20	55.3178	0		0	1		0	0	0	5	0	0	0	0	N/A	0	0		0	1	2	0	0	1	0	1	1	1
hjg3M8E	0	0	2016-09-09	29.3288	0		4	0		0	0	0	4	0	0	0	0	N/A	0	0		1	1		0	1	0	0	1	1	1
Wdx00H5	0	0	2017-05-04	48.6411	1		0	0		0	0	0	7	0	0	0	0	N/A	0	0			1	2	0	0	2	0	1	1	1
MtDGLwt	2	0	2012-05-15	24.0384	1		3	0		0	0	0	share one HLA haplotype plus one additional HLA-B with DN/2149888.	0	0	0	0	N/A	0	0		1	1	1	0	1	2	0	1	1	1
Nnwx2NH	0	0	2017-10-20	39.6219	1		5	0		0	0	0	4	0	0	0	0	N/A	0	0		1	1	2	0	0	0	0	1	1	1
UX4FTNX	0	0	2010-06-10	29.2877	1		3	0		0	0	0	?	0	0	0	0	N/A	0	0		2	1	2	0	0	2	0	1	1	1
cqnO1VN	0	0	2013-12-16	37.4521	1		5	1		0	0	0	?	0	0	0	0	N/A	0	0			0	3	0	0	1	0	1	1	1
eQmgplT	0	0	2016-12-12	47.337	1		5	0		0	0	0	8	0	0	0	0	N/A	0	0		1	1	3	0	0	0	0	1	1	1
EJJdwnv	0	0	2015-05-22	52.537	0		5	1		0	0	0	Not available	0	0	0	0	N/A	0	0		3	1	2	0	0	2	0	1	1	1
Op3CMFU	0	0	2016-09-02	38.4192	1		3	0		0	0	0	6	0	0	0	0	N/A	0	0		2	1	3	0	0	2	0	1	1	1
7z1LNhk	0	0	2017-01-06	1900-04-26 02:22:01	1		3	1		0	0	0	4	0	0	0	0	N/A	0	0		3	1		1	0	2	0	1	1	1
nxekBE8	2	0	2016-05-27	56.526	1		0	0		0	0	0	6	0	0	0	0	N/A	0	0		1	1	2	0	0	0	0	1	1	1
XZp5K55	0	0	2017-08-14	44.4712	1		5	1		0	0	0	?	0	0	0	0	N/A	0	0			1	2	0	0	2	0	1	1	1
QgonKJN	0	0	2017-03-22	31.9452	0		0	1		0	0	0	4	0	0	0	0	N/A	0	0		2	1	2	0	0	2	0	1	1	1
0eaIHZe	0	0	2016-09-28	26.4904	0		3	0		0	0	0	2	0	0	0	0	N/A	0	0		2	0	0	0	0	2	0	1	1	1
XpLunS2	3	1	2017-09-18	22.2795	0		1	1		0	0	0	4	0	0	0	0		0	0		2	0		0	0	1	0	1	1	1
yDkkVGs	0	0	2017-07-14	62.5836	0		4	0		0	0	0	1	0	0	0	0	N/A	0	0			1	2	0	0	2	0	1	1	1
rObnOQj	0	1	2016-07-22	42.9014	1		5	0		0	0	0	8	0	0	0	0	N/A	0	0		2	1	3	0	0	1	0	1	1	1
jwvbMwx	0	0	2016-08-15	40.6904	0		5	0		0	0	0	?	0	0	0	0	N/A	0	0			1	3	0	1	2	0	1	1	1
BweO1KP	0	0	2016-09-16	61.3945	1		3	1		0	0	0	?	0	0	0	0	N/A	0	0		2	1	1	0	0	2	0	1	1	1
NKZo1Sk	0	0	2016-06-24	65.3753	1		5	0		0	0	0	?	0	0	0	0	N/A	0	0		1	0	2	0	0	2	0	1	1	1
8bDW60r	0	0	2016-04-01	38.7973	1		5	0		0	0	0	?	0	0	0	0	N/A	0	0								0	1	1	1
Bpukbhj	0	0	2016-07-18	47.2164	1		5	1		0	0	0	8	0	0	0	0	N/A	0	0		2	1	2	0	1	2	0	1	1	1
6p6YVk1	0	0	2016-07-15	53.9534	1		4	0		0	0	0	?	0	0	0	0	N/A	0	0			1	3	0	1	2	0	1	1	1
5bamWyC	0	0	2016-05-20	36.9342	1		5	1		0	0	0	?	0	0	0	0	N/A	0	0		3	1	3	0	0	2	0	1	1	1
Zimu1XC	0	0	2015-12-23	48.6301	1		0	0		0	0	0	?	0	0	0	0	N/A	0	0			1	3	0	1	2	0	1	1	1
lhBBjDg	0	0	2013-02-25	55.1233	1		5	0		0	0	0	Not available	0	0	0	0	N/A	0	0								0	1	0
tuYchwn	0	0	2017-11-22	60.4164	0		5	1		0	0	0	?	0	0	0	0	N/A	0	0		1	1	3	0	0	0	1	1	0
4ApP3E6	0	0	2017-12-05	38.9644	0		0	1		0	0	0	6	0	0	0	0	N/A	0	0		3	1	2	0	0	0	0	1	0
gB3tZCN	0	0	2018-01-17	71.3151	1		0	1		0	0	0	6	0	0	0	0	N/A	0	0		3	1	2	0	0	1	1	1	0
scSqSkY	0	0	2018-07-20	77.3123	1		5	0		0	0	0	Not available	0	0	0	0	N/A	0	0		2	0	2	0	0	0	1	1	0
FDqCK3l	0	0	2019-01-27	62.2603	1		5	1		0	0	0	4	0	0	0	0	N/A	0	0		2	1	3	0	1	2	0	1	0
fyF8EsT	0	0	2019-05-17	44.3151	1		5	1		0	0	1	8	0	0	0	0	N/A	0	0		2	1	3	0	0	2	1	1	0
QRqToM9	0	0	2019-08-13	48.5205	0		3	0		0	0	0	7	0	0	0	0	N/A	0	0		2	1	2	0	0	0	0	1	0
FjoDLOm	0	0	2020-10-05	49.3397	1		3	0		0	0	0	2	0	0	0	0	N/A	0	0		2	1	2	0	0	1	0	1	0
ACaSJAO	0	0	2020-10-08	60.3205	1		3	1		0	1	1	Identical	0	0	0	0	N/A	0	0		2	1	2	0	0	2	1	1	0		"Recipient no longer met criteria for transplant due to multiple issues"
ZyjDp5d	0	0	2021-05-28	36.7808	1		5	1		0	0	0	6	0	0	0	0	N/A	0	0		2	1	3	0	0	0	1	1	0		Gift not accepted by recipient due to donor organ vascular anomaly (deemed acceptable by surgical team)
UZd88ay	0	0	2021-07-05	61.7644	1		3	1		0	0	0	share ONE haplotype based on ABDRDQ.	0	0	0	0	N/A	0			1	0	2	0	0	2	0	1	0
hVaaHw7	4	0	2022-02-28	37.3096	0		1	1		0	0	0	share one haplotype with a single mismatch at HLA-A based on ABDRDQ.	0	0	0	0	0	0	0		1	1	2	0	0	2	0	1	0		Approved 5/2023 (pending completion of LTBI -> completed 5/2023)
QXP1dsh	2	0	2022-05-02	45.4877	0		3	0		0	0	0	share one haplotype based on ABDRDQ.	0	0	0	0	N/A	0	0		2	1	2	0	0	1	0	1	0		Approved 3/2023
JsKlvTM	1	0	2022-05-26	31.0137	0		1	0		0	0	0	share one haplotype with no mismatch at HLA-DRB1 and -DQB1 based on ABDRDQ	0	0	0	0	N/A	0	0		2	1	2	0	0	0	0	1	0		Approved 7/2023
d1PDfUn	0	0	2022-10-25	56.7068	0		0	0		0	0	0	7	0	0	0	0	N/A	0	0		2	1	2	0	0	0	0	1	0		Approved 7/2023
DQWP0Su	0	1	2022-12-21	35.8521	0		5	1	1	0	0	0	8	0	0	0	0	N/A	0	0		3	1	2	0	0	1	0	1	0		Approved 6/2023
0u4wCqx	0	0	2015-12-09	42.5973	1		3	0		0	0	0	?	0	0	0	0	N/A	0	0			1	2	0	0	2	0	1	0
yjQVULa	1	0	2020-01-30	34.0329	1		1	1		0	0	0	4	0	0	0	0	N/A	0	0		2	1	2	0	0	1	0	1	0
uCf1cpF	1	0	2016-08-08	30.3123	0		3	0		0	0	0	0	0	0	1	0	N/A	0	0		2	1	2	0	0	2	0	1	0
5PtAsDx	1	0	2009-01-13	49.9836	0		2	1		0	0	0	Not available	0	1			N/A	1									0	0
Pki0Qzh	0	0	2009-01-16	56.7233	1		5	0		0	0	0	Not available	0	1			N/A	1									0	0
984ANYS	1	0	2009-01-16	48.4055	0		2	0		0	0	0	Not available	0	1			N/A	1									0	0
JXMBAGh			2009-02-10	36.5589	0					1	1	2	Not available	0	1			N/A	1									0	0
hdRTxWH			2009-03-03	20.0658	1					0	1	2	Not available	0	0	0	1	?	1									0	0				1
Lbe3fU5	1	0	2009-03-09	56.4055	1					0	1	2	Not available	0	0	0	1	?	1									0	0				1
ZMpyz3n			2009-04-01	62.3534	1					1	1	2	Not available	0	1			N/A	1									0	0
OiDC7Xz			2009-04-15	59.4438	0					0	1	2	Not available	0	0	0	1	?	1									0	0				1
4gbD86r			2009-06-01	59.9945	1		5	1		0	0	0	Not available	0	0	0	1	Hypertension	0	0		2	1	2	0	0	2	0	0									1	1
BhcqHSZ	3	1	2010-04-01	43.5699	1		5	0		0	0	0	Not available	0	1			N/A	1									0	0
XQolpnj			2010-06-17	63.3041	0		5	0		0	0	2	Not available	0	1			N/A	1									0	0
wxDn418			2010-10-08	34.2329	0					0	0	2	Not available	0	1			N/A	1									0	0
Spuk0E3			2011-01-03	60.3479	0		5	0		0	0	2	Not available	0	1			N/A	1									0	0
YdlZLRg			2011-10-18	61.2356	1		5	0		0	0	0	Not available	0	1			N/A	1									0	0
68O3RId			2011-10-18	45.9836	0		5	0		0	0	0	Not available	0	1			N/A	1									0	0
3DF1G0r			2011-10-18	51.7452	1		5	1		0	0	0	Not available	0	1			N/A	1									0	0
kjyEIUu	0	0	2011-10-18	23.6466	0		5	0		0	0	0	Not available	0	1			N/A	1									0	0
NrAdj3V	0	0	2012-01-11	45.9315	1					1	1	2	Not available	0	1			N/A	1									0	0
IALq2vz	0	0	2012-01-18	43.1123	1		5	0		0	0	0	Not available	0	1			N/A	1									0	0
ApNFbBJ			2012-06-20	68.8767	1		5	0		0	0	0	Not available	0	1			N/A	1									0	0
Z77F5dv	0	0	2012-07-23	51.0548	1		5	0		1	1	2	Not available	0	1			N/A	1									0	0
bC51Xqb			2012-08-14	41.0548	1		5	1		0	0	0	Not available	0	0	0	0	N/A	0	0								0	0
YQa35aD	0	0	2013-01-31	52.5616	1		5	0		0	0	0	Not available	0	1			N/A	1									0	0
QZXWm0B			2013-03-22	45.337	0					1	1	2	Not available	0	1			N/A	1									0	0
DWgmQ3G			2014-05-30	30.3699	0		5	1		0	0	0	Not available	0	1			N/A	1									0	0
96kv7RA	0	0	2014-06-11	32.8849	0					1	1	2	Not available	0	1			N/A	1									0	0
TaHg8wo	1	0	2014-06-18	33.9041	1		5	0		0	0	0	Not available	0	1			N/A	1									0	0
6tPm6Ix	0	0	2014-07-21	56.2219	0		5	1		0	0	0	Not available	0	1			N/A	1									0	0
eR7GhYJ	4	0	2014-11-04	36.5315	1		5	1		0	0	0	Not available	0	1			N/A	1									0	0
TOsYCV3	0	0	2015-08-25	52.3452	1		5	1		0	0	0	Not available	0	1			N/A	1									0	0
66pgs9s			2015-10-16	62.3507	0					0	0	2	Not available	0	1			N/A	1									0	0
RtLjFav			2015-11-30	47.6301	0					0	0	2	Not available	0	1			N/A	1									0	0
SArKprz	0	0	2016-01-04	60.5123	0		3	1		0	0	0	Not available	0	0	1		N/A	0	0			0	2	0	0	2	0	0
wGIzubW			2016-05-10	45.9205	1					0	0	2	Not available	0	1			N/A	1									0	0
KwldrWy	1	0	2016-07-13	55.137	1					0	0	2	?	1	1			N/A	1									0	0
8AVBPEF	0		2016-09-07	45.2301	1					0	0	2	7	0	1			N/A	1									0	0
mBTd8oq	0		2016-09-12	41.7233	1		5			0	0	2	8	0	1			N/A	0	0								0	0
ikQYEZf	0	0	2016-09-16	56.326	1					0	0	0	Not available	0	1			N/A	1									0	0
CMa9ule	0	0	2016-09-23	59.4685	0		5	1		0	0	0	?	0	0	1		N/A	0	0		1	1	3	0	0	2	0	0
MF4Etul	0	0	2016-11-07	24.3808	0		1	1		0	0	0	share one haplotype based on ABDRDQ	1	0	1		N/A	1									0	0
07JdE9z	0	0	2017-04-14	65.1534	0					0	0	2	Not available	0	0	0	1	Low GFR	1									0	0																		1
kXfJLyj	0	0	2017-05-15	26.8767	0		5	0		0	0	0	Not available	0	0	0	1	Heterozygous for Factor V Leiden	0	0		2	1	1	0	0	1	0	0																				1
hGkvztf	2	0	2017-06-14	55.8658	1		0	0		0	0	2	Not available	0	1			N/A	0	1	Acute PTSD	2	1	2	1	0	2	0	0
xoBo1Wn	6	1	2017-06-17	37.8685	1		5	1		0	0	1	6	0	0	1		N/A	0	1	Financial impact	0	0	1	1	1	2	0	0
Fs1oYf6	0	0	2017-07-10	29.9342	1		3	0		0	0	0	Identical	0	0	1		N/A	0	0		3	1	1	0	0	2	1	0
qB5Gm0q	0	0	2017-07-14	43.6082	0			0		1	1	1	Not available	0	1			N/A	1									0	0
TUy4Wfp	0	0	2017-07-24	52.2	0		5	1		0	0	0		1	0	0	1	Abnormal lab values, hypertension	0	0		1	1	2	0	0	2	0	0									1	1
1JLbL82	0	0	2017-07-31	39.9452	1		1	0		0	0	0	4	0	0	1		N/A	0	0		3	1	2	0	0	2	0	0
VeIzOVN	0	0	2017-08-18	41.3123	0		3	0		0	0	0	4	0	0	0	1	Uncontrolled asthma, GI issues, mental health issues	0	1	Significant mental health history	2	1	1	0	1	2	0	0											1
ZfRi7gO	0	0	2017-09-14	55.9315	1					0	0	2	Not available	0	1			N/A	1									0	0
KkAJKey	0	0	2017-09-21	48.7781	1					0	0	0	Not available	0	1			N/A	1									0	0
V5JX7dQ	1	0	2017-10-02	48.3671	1		2	1		0	0	0	Not available	0	0	0	1	?	1									0	0				1
jqsWAjE	0	0	2017-12-28	59.6493	0		5	0		0	0	0	8	0	0	0	1	LVH, end organ damage 2/2 hypertension	0	0		1	1	2	0	1	1	0	0									1	1
U228bcM	0	0	2018-01-08	69.9452	0		5	0		0	1	2	Not available	0	0	0	1	Cardiac and pulmonary concerns	1			1	0		0	0		0	0										1	1
tzKHGzs	0	0	2018-02-05	69.0055	1		0	0		0	0	0	Not available	0	0	0	0	N/A	0	0		2	0	2	0	0	0	1	0
IE80DaJ			2018-02-08	37.6466	0		4	0		0	0	1	7	0	0	0	1	Hypertension, obesity	0	2	Active drug use, no social support, possibility of payment	3	1	2	0	1	2	0	0									1				1
FP0dAyH	0	0	2018-02-12	59.9534	0		5	0		0	0	0	Not available	0	0	0	1	Uncontrolled hypertension, aortic arch dilation, IPMN	1									0	0									1	1		1
99odhMu			2018-03-01	49.0301	1					1	1	2	Not available	0	1			N/A	1									0	0
LuKi6ZM	1	0	2018-04-05	42.2438	0		1	1		0	0	0	Not available	0	0	1		N/A	0	0		1	1	2	0	1	1	0	0
SfLf8Rc	0		2018-04-09	69.5808	1		5			0	1	2	Not available	0	0	0	1	Cardiac risk	1									0	0										1
UCq5TMx	1	0	2018-04-24	71.3863	0		5	1		0	0	0	7	0	1			N/A	0	0		2	0	2	0	0	0	0	0
pqVTduG	0	0	2018-06-18	59.2877	0		5	1		0	0	0	3	0	0	0	1	Renal anatomy	0	0		1	0	2	0	0	2	0	0
jNQfq6Q		1	2018-06-27	62.8247	1		3	1		0	0	0	Identical	0	1			N/A	0	1	Needs supports	1	1	2	1	1	0	0	0
xvvglU1	0	0	2018-07-16	47.8082	1		5	0		0	0	0	7	0	1			N/A	0	2	Lack of support, unstable relationship with recipient, expectation that donation will improve relationship	1	1	1	0	1	1	0	0
LzjRYrw	0	0	2018-07-19	64.4466	0		5	1	1	1	1	2	Not available	0	1			N/A	1									0	0
Ud9hUra	0	0	2018-07-20	19.3781	1		4	1		0	0	1	Not available	0	0	0	1	Obesity	0	1	Age < 21 years							0	0													1
HTLzN6D	0	0	2018-07-20	30.7068	1		5	1	1	1	1	2	Not available	0	1			N/A	1									0	0
cq6GfPN	0	0	2018-07-21	43.8795	1		5	1		1	1	2	Not available	0	1			N/A	1									0	0
ytmp2GI	0	0	2018-07-22	75.0384	1		5	1	1	1	1	2	Not available	0	1			N/A	1									0	0
VhKiDqB	1	0	2018-07-25	29.8055	0		3	1		0	0	1	Identical	0	0	0	1	Positive serology	0	0		3	1	2	0	0	1	0	0
UhapCZk	0	0	2018-07-25	67.8904	0		5	1	1	1	1	2	Not available	0	1			N/A	1									0	0
5plOCzx	0	0	2018-07-26	36.1479	1		5	0	1	1	1	2	Not available	0	1			N/A	1									0	0
W7pc1Vq	0	0	2018-07-27	25.8849	0		1	0		0	1	2	Not available	0	0	0	1	Obesity	1									0	0													1
TCrZVcT	0	0	2018-07-27	39.3534	1		5	1		0	0	1	Not available	0	0	0	1	Obesity	1									0	0													1
zhMk8KK	1	0	2018-07-30	52.5589	0		5	1		1	1	2	Not available	0	1			N/A	1									0	0
RSQAW2q	0	0	2018-07-30	63.3534	0		5	0		0	1	2	Not available	0	0	0	1	CVA	1									0	0										1									1
X5k4fhg	0	0	2018-07-30	51.1644	1		5	0		0	1	2	Not available	0	0	0	1	Inoperable meningioma, disabled	1									0	0
VA587fI	0	0	2018-08-01	29.0301	1		5	0		1	1	2	Not available	0	1			N/A	1									0	0
t7y2x6f	0	0	2018-08-02	33.6795	1		5	0		1	1	2	Not available	0	1			N/A	1									0	0
WPa57pj	0	0	2018-08-02	37.0904	1		5	0		1	1	2	Not available	0	1			N/A	1									0	0
c44wpDa	0	0	2018-08-02	38.3726	1		4	0		0	1	2	Not available	0	0	0	1	Obesity, NSAID use	1									0	0													1
bV4aT1E	0	0	2018-08-02	23.9918	1		5	0	1	0	1	2	Not available	0	1			N/A	0	1								0	0
3i03QBs	0	0	2018-08-03	20.8219	1		5	0	1	0	1	2	Not available	0	1			N/A	0	1	Age < 21 years, altruistic							0	0
8u2vDnL	0	0	2018-08-03	26.5534	0		5	0		0	1	2	Not available	0	0	0	1	HCV, methadone	1									0	0
YqAjaXT	0	0	2018-08-06	31.6849	1		1	1		0	0	0	Not available	0	0	0	1	Low GFR	0	1	Needs to identify supports	1	1	2	0	0	1	0	0																		1
C67pAMD	0	0	2018-08-06	63.3781	0		5	0		1	1	2	Not available	0	1			N/A	1									0	0
t8JDFmJ	0	0	2018-08-07	45.6219	1		5	0	1	1	1	2	Not available	0	1			N/A	1									0	0
t2XFJ0c	0	0	2018-08-07	61.3753	1		5	1		1	1	2	Not available	0	1			N/A	1									0	0
qhwnY9w	0	0	2018-08-07	57.7562	1		5	1		1	1	2	Not available	0	1			N/A	1									0	0
X4UClK3	6	1	2018-08-14	52.7205	1		4	1		1	1	2	Not available	0	1			N/A	1									0	0
XI63H9S	3	1	2018-08-16	27.9671	0		5	0		1	1	2	Not available	0	1			N/A	1									0	0
y5xymYE	0	0	2018-08-16	28.811	0		5	0		1	1	2	Not available	0	1			N/A	1									0	0
OJPLUbm	0	0	2018-08-20	37.6986	1		5	0		1	1	0	Not available	0	1			N/A	1									0	0
wiI1UZS	0	0	2018-08-22	32.3918	1		5	1	1	0	1	2	Not available	0	0	0	1	Obesity, ? diabetes mellitus	1									0	0													1			1
1uXYfgg	0	0	2018-08-23	52.8521	1		5	0		0	1	2	Not available	0	0	0	1	On treximet which contains naproxen	1									0	0
PFOpO26	0	0	2018-08-24	67.3671	1		5	1		1	1	2	Not available	0	1			N/A	1									0	0
KFuqCJW	3	1	2018-08-27	37.4356	0		3	0		0	1	2	Not available	0	0	0	1	Obesity	1									0	0													1
xSsRQ3u	6	1	2018-08-27	39.4822	0		3	0		1	1	2	Not available	0	1			N/A	1									0	0
ItIpMHL	0	0	2018-08-27	42.526	1		5	0		1	1	2	Not available	0	1			N/A	1									0	0
VwZ3hIV	6	1	2018-08-27	43.2055	1		3	0		1	1	2	Not available	0	1			N/A	1									0	0
aGw2P0V	0	0	2018-08-29	59.0685	0		3	0		1	1	2	Not available	0	1			N/A	1									0	0
W5uUSbM	3	1	2018-08-31	32.0356	1		3	0		0	1	2	Not available	0	0	0	1	Obesity	1					0				0	0													1
oJ1Twin	2	0	2018-09-03	35.6575	1		5	0		0	0	1	Not available	0	0	0	1	Obesity	1									0	0													1
ZwlHbAE	0	0	2018-09-03	32.6329	1		5	0		1	1	2	Not available	0	1			N/A	1									0	0
wrVZe7D	0	0	2018-09-04	51.1589	1		3	0		0	0	0	Identical	0	0	0	1	Lifetime risk ESRD 2.00%	0	0		1	1	2	1	0	1	0	0																		1
kHlxXrH	0	0	2018-09-05	71.1096	1		5	0		1	1	2	Not available	0	1			N/A	1									0	0
DZDhxY3	0	0	2018-09-05	64.6055	1		5	0		0	1	2	Not available	0	0	0	1	Obesity	1									0	0													1
LcyQim2	0	0	2018-09-06	30.6329	1		5	0	1	0	1	2	Not available	0	0	0	1	Obesity	1									0	0													1
hpywgaf	0	0	2018-09-10	56.4274	0		3	0		0	1	2	Not available	0	0	0	1	Obesity	1									0	0													1
Zh97GTw		1	2018-09-12	27.3315	0		5	1		1	1	2	Not available	0	1			N/A	1									0	0
F7rlM2k	0	0	2018-09-12	32.2219	0		1	0		0	1	2	Not available	0	0	0	1	Obesity	1									0	0													1
5BiSSkT	0	0	2018-09-14	35.9507	1		0	0		1	1	2	Not available	0	1			N/A	1									0	0
ouKOjWK	0	0	2018-09-14	26.8685	0		5	0		0	1	2	Not available	0	0	0	1	Obesity	1									0	0													1
RxtooqZ	0	0	2018-09-14	59.5014	1		4	0		0	1	2	Not available	0	0	0	1	Obesity, hypertension on three medications	1									0	0									1	1			1
wxMjuv8	0	0	2018-09-14	21.5205	1		3	0		1	1	2	Not available	0	1			N/A	1									0	0
Vz663Ya	0	0	2018-09-14	25.9945	1		4	0		1	1	2	Not available	0	1			N/A	1									0	0
oaAvqKl	0	0	2018-09-15	33.1863	1		5	0		1	1	2	Not available	0	1			N/A	1									0	0
hpcLYlj	0	0	2018-09-16	56.8575	1		4	0		1	1	2	Not available	0	1			N/A	1									0	0
qraiK49	0	0	2018-09-17	61.1151	1		5	0	1	1	1	2	Not available	0	1			N/A	1									0	0
z15tgHd	0	0	2018-09-17	35.2219	1		5	0		1	1	2	Not available	0	1			N/A	1									0	0
R1pPxvk	0	0	2018-09-17	47.5562	0		3	0		0	0	0	Identical	0	0	1		Elevated LFTs, metabolic syndrome	1									0	0													1
5HRt3gt	1	0	2018-09-19	29.3808	1		5	1		1	1	2	Not available	0	1			N/A	1									0	0
vtEL9xF	0	0	2018-09-19	64.1753	1		5	1	1	0	0	1	Not available	0	1			N/A	1									0	0
KBghGFk	0	0	2018-09-20	51.0438	1		4	0		0	1	2	Not available	0	0	0	1	Underweight	1									0	0
wbA0gPk	0	0	2018-09-20	60.0356	0		4	0		1	1	2	Not available	0	1			N/A	1									0	0
2YsMknl	0	0	2018-09-21	34.9288	0		3	0		0	1	2	Not available	0	0	0	1	Obesity, kidney stone	1									0	0													1
S7J1eBx	0	0	2018-09-22	32.5397	1		5	0		1	1	2	Not available	0	1			N/A	1									0	0
1AOPRIR	2	0	2018-09-22	40.4767	1		5	1		0	1	2	Not available	0	1			N/A	0	1	International, not closely related to recipient							0	0														1
VrE2FVC	1	0	2018-09-24	25.7534	1		1	0		0	0	0	Not available	0	1			N/A	0	0		2	1	2	0	0	1	0	0
Bzuu6ND	0	0	2018-09-24	42.5342	1		5	1		0	1	2	Not available	0	0	0	1	Obesity	1									0	0													1
RVk9of4	0	0	2018-09-24	23.0712	1		5	1	1	1	1	2	Not available	0	1			N/A	1									0	0
4xXlaTZ	0	0	2018-09-24	49.6411	1		5	1		0	1	2	Not available	0	0	0	1	Obesity, ? diabetes mellitus	1									0	0													1			1
hBowo4S	0	0	2018-09-26	64.3342	1		3	0		1	1	2	Not available	0	1			N/A	1									0	0
cdP5cIS	0	1	2018-09-27	62.3288	0		2	0		1	1	2	Not available	0	1			N/A	1									0	0
RBC7NDD	0	0	2018-09-27	43.9096	0		5	1		1	1	2	Not available	0	1			N/A	1									0	0
BBUejXD	0	0	2018-09-28	33.6466	0		5	0		1	1	2	Not available	0	1			N/A	1									0	0
PT0DBym	0	0	2018-09-28	51.7836	0		5	0		1	1	2	Not available	0	1			N/A	1									0	0
6oqmZIa	0	0	2018-10-01	51.1205	1		5	0		1	1	2	Not available	0	1			N/A	1									0	0
9CHrBvn	0	0	2018-10-01	26.011	0		3	0		0	1	2	Not available	0	0	0	1	Obesity	1									0	0													1
ohjTLWX	0	0	2018-10-02	32.3397	0		5	0		0	1	2	Not available	0	0	0	1	Obesity	1									0	0													1
YLIQhIK	0	0	2018-10-04	54.1178	1		5	0		0	1	2	Not available	0	0	0	1	Many UTIs	1									0	0
HMhubOs	0	0	2018-10-05	58.8877	0		5	0		1	1	2	Not available	0	1			N/A	1									0	0
JoVBZQJ	0	0	2018-10-05	73.1041	0		0	1		1	1	2	Not available	0	1			N/A	1									0	0
2eu02I7	0	0	2018-10-08	29.9425	1		5	1		0	1	2	Not available	0	0	0	1	Obesity	1									0	0													1
wK95mZ4	0	0	2018-10-08	61.1014	1		5	1		1	1	2	Not available	0	1			N/A	1									0	0
UrbmU2D	0	1	2018-10-08	50.3205	1		5	0		1	1	2	Not available	0	1			N/A	1									0	0
7J13xTx			2018-10-08	35.7973	1		4	1		1	1	2	Not available	0	1			N/A	1									0	0
irSTG5Y	1	0	2018-10-08	38.0164	0		5	1		0	0	1	Not available	0	0	0	1	Obesity	1									0	0													1
nThtswk	1	0	2018-10-09	36.9918	1		4	1		1	1	2	Not available	0	1			N/A	1									0	0
4Scvouo	1	0	2018-10-09	42.074	0		4	1		1	1	2	Not available	0	1			N/A	1									0	0
WDvllIs	0	0	2018-10-09	33.074	1		5	1		1	1	2	Not available	0	1			N/A	1									0	0
471dNPn	1	0	2018-10-09	41.3836	0		4	1		0	1	2	Not available	0	0	0	1	Obesity, kidney stone	1									0	0													1	1
LaMbwGa	0	0	2018-10-10	51.0904	1		5	1	1	1	1	2	Not available	0	1			N/A	1									0	0
jZMRqyr	2	0	2018-10-11	50.6438	0		0	1		0	0	1	Not available	0	1			N/A	0	1	Close follow up recommended, psych	1	0	2	1	1	1	0	0
2DTYM55	0	0	2018-10-11	49.4658	1		5	1		0	1	2	Not available	0	0	0	1	Obesity, thyroid cancer	1									0	0												1	1
8dqYgvo	0	0	2018-10-11	54.2685	0		5	1	1	1	1	2	Not available	0	1			N/A	1									0	0
GOXdwVr	1	0	2018-10-12	45.9068	1		5	1		1	1	2	Not available	0	1			N/A	1									0	0
KXklhtf	0	0	2018-10-13	30.6767	1		5	0		0	0	1	Not available	0	1			N/A	1									0	0
oB1oDQZ	1	0	2018-10-13	22.8384	1		1	0		0	1	2	Not available	0	0	0	1	Obesity	1									0	0													1
R60lsn4		0	2018-10-14	47.3452	0		5	1		1	1	2	Not available	0	1			N/A	1									0	0
9qgDEi7	7	0	2018-10-16	30.8082	1		5	1		1	1	2	Not available	0	1			N/A	1									0	0
625a4gv	1	0	2018-10-19	49.8274	0		4	0		1	1	2	Not available	0	1			N/A	1									0	0
SebC0K6	2	0	2018-10-20	40.6082	1		1	1		0	0	1	Not available	0	1			N/A	1									0	0
WZFNU8j	0	0	2018-10-21	27.2356	1		5	1		0	1	2	Not available	0	0	0	1	Obesity	1									0	0													1
Byqeyvg	0	0	2018-10-22	26.3315	0		5	1	1	1	1	2	Not available	0	1			N/A	1									0	0
mUuFDlS	2	0	2018-10-25	39.4904	1		1	1		0	0	1	Not available	0	1			N/A	1									0	0
wNUqoVY	0	0	2018-10-26	47.7288	1		4	1		0	0	0	Not available	0	0	1		N/A	0	0		3	1	2	0	0	1	0	0
WiL2c6X	0	0	2018-10-26	20.589	1		5	0		0	0	1	Not available	0	1			N/A	0	1	Age < 21 years							0	0
VkiJgX1		0	2018-10-26	44.7068	1		5	0		0	0	1	Not available	0	1			N/A	1									0	0
ofnZKVS	0	1	2018-10-26	20.6603	0		5	0		0	1	2	Not available	0	0	0	1	Obesity	1									0	0													1
fKlvgvG	0	0	2018-10-27	21.1151	0		5	0		0	1	2	Not available	0	1			N/A	0	1	Age < 21 years							0	0
gfyZmvc	0	0	2018-10-29	22.5014	0		5	0		1	1	2	Not available	0	1			N/A	1									0	0
XfMMQ0D	0	0	2018-10-29	20.4712	0		5	0		0	1	2	Not available	0	1			N/A	0	1	Age < 21 years							0	0
qre7aLh	0	0	2018-10-29	27.2356	0		3	0		1	1	2	Not available	0	1			N/A	1									0	0
KleIahl	1	0	2018-10-29	23.737	1		4	0		0	0	1	Not available	0	0	0	1	Obesity	1									0	0													1
CdjKMTU	1	0	2018-10-29	33.7534	1		4	0		1	1	2	Not available	0	1			N/A	1									0	0
VRb2670	0	0	2018-10-29	38.7205	1		4	0		1	1	2	Not available	0	1			N/A	1									0	0
mOj1ewS	1	0	2018-10-29	55.2795	1		3	0		0	1	2	Not available	0	0	0	1	Obesity, hypertension	1									0	0									1	1			1
oa8Ikg0	0	0	2018-10-30	63.6329	0		5	0		1	1	2	Not available	0	1			N/A	1									0	0
gIZucFR	0	0	2018-10-30	30.4219	0		4	0		0	0	0	6	0	1			N/A	1									0	0
UmGCHZB	0	0	2018-10-31	57.4795	1		0	0		1	1	2	Not available	0	1			N/A	1									0	0
5pP4qvy	0	0	2018-10-31	56.0219	0		4	0		1	1	2	Not available	0	1			N/A	1									0	0
SwIZBzN	0	0	2018-11-01	28.0247	0		5	1		0	0	0	5	0	1			N/A	1									0	0
f1pNwyZ	0	0	2018-11-04	62.9233	0		3	0		1	1	2	Not available	0	1			N/A	1									0	0
wPwqxXO	0	0	2018-11-05	71.5918	1		2	0		0	1	2	Not available	0	0	0	1	Diabetes mellitus	1									0	0																1
ywLgjw4	0	0	2018-11-05	22.6027	0		5	0		1	1	2	Not available	0	1			N/A	1									0	0
66UJZJG	0	0	2018-11-06	32.8685	1		5	1		1	1	2	Not available	0	1			N/A	1									0	0
buBwdn0	0	0	2018-11-06	47.7945	1		5	1		1	1	2	Not available	0	1			N/A	1									0	0
sFGhxrt	0	0	2018-11-06	39.1068	0		5	1		1	1	2	Not available	0	1			N/A	1									0	0
j2GvfNL	0	0	2018-11-06	57.1342	0		5	0		0	0	0	Not available	0	0	1		N/A	0	0		0	0	1	0	0	2	0	0
pnmSnTa			2018-11-06	57.1945	1		5	0		0	1	2	Not available	0	0	0	1	Hypertension on two medications	1									0	0									1	1
g3FgJwK	0	0	2018-11-07	62.537	1		5	1		0	0	1	Not available	0	1			N/A	1									0	0
G4EkjnU	0	0	2018-11-08	54.7123	0		3	1		0	0	0	4	0	0	0	1	Mild atherosclerotic plaque in renal vasculature.	0	0		1	1	2	0	0	1	0	0
LOEfiiS	0	0	2018-11-08	64.1068	1		3	0		0	1	2	Not available	0	0	0	1	Obesity	1									0	0													1
8P0Q7m4	0	0	2018-11-08	32.2767	1		5	1	1	1	1	2	Not available	0	1			N/A	1									0	0
mDd8HqL	1	0	2018-11-09	49.6274	0		3	1		1	1	2	Not available	0	1			N/A	1									0	0
D817Pbx	1	0	2018-11-09	54.5479	0		3	1		1	1	2	Not available	0	1			N/A	1									0	0
ELnUAfr	1	0	2018-11-09	52.2219	1		3	1		1	1	2	Not available	0	1			N/A	1									0	0
XNy9HSA	0	0	2018-11-10	23.7863	0		5	1		0	1	2	Not available	0	0	0	1	Obesity	1									0	0													1
cx785aJ	6	1	2018-11-10	33.3616	1		4	1		1	1	2	Not available	0	1			N/A	1									0	0
NsFJ3pA	0	0	2018-11-12	29.1562	1		5	0		1	1	2	Not available	0	1			N/A	1									0	0
PiWxADr	0	0	2018-11-13	66.8384	1		3	0		0	1	2	Not available	0	0	0	1	Hypertension on two medications	1									0	0									1	1
XGsV8w8		1	2018-11-13	28.8274	1		5	1		0	1	2	Not available	0	0	0	1	Obesity	1									0	0													1
nlfOx5o	0	0	2018-11-13	28.8	1		5	1		1	1	2	Not available	0	1			N/A	1									0	0
wABdrX1	0	0	2018-11-13	25.6493	1		5	1		1	1	2	Not available	0	1			N/A	1									0	0
ws9R4XT	0	0	2018-11-13	55.7534	1		5	0		0	0	1	Not available	0	0	0	1	Obesity	1									0	0													1
rU3nsKq	0	0	2018-11-14	50.8685	1		2	0		0	1	2	Not available	0	0	0	1	Obesity, hypertension on two medications	1									0	0									1	1			1
dkb8aCi	1	0	2018-11-14	38.126	1		1	1		0	1	2	Not available	0	0	0	1	Obesity	1									0	0													1
3Pq9TDt	0	0	2018-11-14	56.0137	0		5	0		1	1	2	Not available	0	1			N/A	1									0	0
TMse5Df	0	0	2018-11-15	31.6329	1		5	1	1	1	1	2	Not available	0	1			N/A	1									0	0
w3MxTkU	0	0	2018-11-16	33.4027	1		5	0		1	1	2	Not available	0	1			N/A	1									0	0
D4BRjOf	0	0	2018-11-17	49.726	0		5	1		0	1	2	Not available	0	0	0	1	Obesity	1									0	0													1
Gr5IU03	0	0	2018-11-21	59.5753	1		5	1	1	0	1	2	Not available	0	0	0	1	Obesity	1									0	0													1
j5MvINN	0	0	2018-11-23	28.0877	1		5	1	1	0	1	2	Not available	0	0	0	1	Obesity	1									0	0													1
lAT3mqq	1	0	2018-11-24	30.2466	1		4	0		1	1	2	Not available	0	1			N/A	1									0	0
qTaKws3	0	0	2018-11-24	61.8466	1		5	1		0	0	1	Not available	0	0	0	1	Obesity	1									0	0													1
yfYQBpl	0	0	2018-11-24	67.2164	1		4	0		0	0	1	Not available	0	1			N/A	1									0	0
vm5cYk3	0	0	2018-11-26	49.0822	1		5	0		1	1	2	Not available	0	1			N/A	1									0	0
V3aSrRl	0	0	2018-11-26	40.8164	1		5	0		1	1	2	Not available	0	1			N/A	1									0	0
7llTqKm	0	0	2018-11-26	52.6849	1		5	1		1	1	2	Not available	0	1			N/A	1									0	0
9t4rONw	0	0	2018-11-26	45.9096	1		5	0		1	1	2	Not available	0	1			N/A	1									0	0
UVYuflJ	0	0	2018-11-26	-0.419178	1		3	1		1	1	2	Not available	0	1			N/A	1									0	0
rtclCqq	0	0	2018-11-26	40.4986	1		5	0		1	1	2	Not available	0	1			N/A	1									0	0
KiKbEMz	0	0	2018-11-27	31.6356	1		5	0		1	1	2	Not available	0	1			N/A	1				1			1		0	0
lMc57D8	0	0	2018-11-28	56.0384	0		5	0		0	1	2	Not available	0	0	0	1	Obesity	1									0	0													1
dy0UcKp	0	0	2018-11-28	41.2877	1		5	1	1	1	1	2	Not available	0	1			N/A	1									0	0
DxMJTDq	0	0	2018-11-29	20.9589	0		5	0		0	0	1	Not available	0	1			N/A	1									0	0
zgc0U6Z	1	0	2018-11-29	42.2027	1		5	1		1	1	2	Not available	0	1			N/A	1									0	0
0l1l91R	0	1	2018-11-30	20.4411	1		5	0	1	1	1	2	Not available	0	1			N/A	1									0	0
B3dqkUD	0	0	2018-11-30	31.1808	1		5	1		1	1	2	Not available	0	1			N/A	1									0	0
VjsybAy	0	0	2018-12-03	42.0685	1		5	0		1	1	2	Not available	0	1			N/A	1									0	0
fpdmqFz	0	0	2018-12-03	63.2137	1		4	0		0	0	1	Not available	0	1			N/A	1									0	0
PC6NLdq	0	0	2018-12-04	57.2986	1		5	1	1	0	1	2	Not available	0	0	0	1	Kidney stone	1									0	0														1
7WmONdF	0	0	2018-12-04	33.4685	1		5	0		0	0	1	Not available	0	0	0	1	Obesity	1									0	0													1
ZeIvRGh	0	0	2018-12-05	42.1205	1		5	0		0	0	1	Not available	0	1			N/A	1									0	0
nYCCtJb	0	1	2018-12-06	54.189	0		5	0		0	1	2	Not available	0	0	0	1	Kidney stone	1									0	0														1
K8jsDgs	0	0	2018-12-06	22.4521	0		4	1		1	1	2	Not available	0	1			N/A	1									0	0
0Ds55Jk			2018-12-06	46.5973	0		3	0		0	0	0	5	0	0	1		Hypertension	0	0		2	1	2	0	0	0	0	0									1	1
W4LlYww	0	1	2018-12-07	53.589	0		5	0		1	1	2	Not available	0	1			N/A	1									0	0
OqQYXOl	0	1	2018-12-07	40.8767	1		5	0		1	1	2	Not available	0	1			N/A	1									0	0
nfPRr2t	6	1	2018-12-08	19.4384	1		1	1		0	1	2	Not available	0	0	0	1	Obesity	1									0	0													1
qe9E6h9	1	1	2018-12-08	19.4384	1		1	1		0	1	2	Not available	0	0	0	1	Obesity	1									0	0													1
koAq7RX	0	0	2018-12-09	56.7781	1		2	0		0	1	2	Not available	0	0	0	1	Obesity	1									0	0													1
Qk7elpq	0	0	2018-12-09	33.337	1		5	1	1	1	1	2	Not available	0	1			N/A	1									0	0
CItv67B	0	1	2018-12-16	49.0548	1		3	1		1	1	2	Not available	0	1			N/A	1									0	0
S4j7Sd9	0	0	2018-12-17	64.1479	1		0	0		0	1	2	Not available	0	1			N/A	0	2	Alcohol use disorder							0	0
vcwr0Es	0	0	2018-12-17	42.8712	1		5	0		0	0	1	Not available	0	1			N/A	1									0	0
i2H9HgR	0	0	2018-12-18	38.3973	1		4	0		1	1	2	Not available	0	1			N/A	1									1	0
zaSqujr	1	0	2018-12-19	52.9534	1		5	1		0	0	0	5	0	0	1		N/A	0	0		2	1	2	0	0	1	0	0
YMqa7gB	1	1	2018-12-20	29.7753	1		1	1		0	0	0	Not available	1	0	0	0	N/A	0	1	lack of responsiveness to donor team care requests	1	1	2	0	0	1	0	0
ZG8PYbP	0	0	2018-12-20	48.1699	1		4	0		1	1	2	Not available	0	1			N/A	1									1	0
6HKseAm	0	0	2018-12-20	23.0932	0		5	1	1	1	1	2	Not available	0	1			N/A	1									0	0
B6waM2l	0	1	2018-12-20	42.6493	0		5	1	1	0	1	2	Not available	0	0	0	1	Obesity, kidney stone	1									0	0													1	1
vNYL0KU	0	0	2018-12-22	68.7562	0		0	1		1	1	2	Not available	0	1			N/A	1									0	0
7saB5Ts			2018-12-26	68.337	1		3	0		0	1	2	Not available	0	0	0	1	Hypertension on two medications	1									0	0									1	1
g8XtYHT	0	0	2018-12-26	37.3507	1		5	1		0	1	2	Not available	0	0	0	1	Obesity	1									0	0													1
ez7PIwY	0	0	2018-12-30	55.1644	0		3	0		1	1	2	Not available	0	1			N/A	1									0	0
Un0rb4i	0	0	2018-12-30	48.2849	0		5	0		1	1	2	Not available	0	1			N/A	1									0	0
NlVQtOl	0	0	2019-01-04	39.4411	1		5	1		1	1	2	Not available	0	1			N/A	1									0	0
TzC7kuu	0	0	2019-01-04	70.5452	0		4	1		1	1	2	Not available	0	1			N/A	1									0	0
XkM4eZb	1	0	2019-01-06	41.8438	1		5	1		0	1	2	Not available	0	0	0	1	Obesity, pre-diabetes mellitus, gestational diabetes	1									0	0													1			1
LE5eraH	1	0	2019-01-07	36.8466	1		0	0		0	0	0	3	0	0	1		N/A	0	0		3	1	2	0	1	0	0	0
HBNnZ5B	0	0	2019-01-11	35.2712	0		5	1	1	1	1	2	Not available	0	1			N/A	1									1	0			"recipient not ready"
9ZlyGEB	1	0	2019-01-11	56.7123	1		5	1		0	0	0	Not available	0	1			N/A	1									0	0
XQa62NZ	1	0	2019-01-14	51.6548	1		5	1		1	1	2	Not available	0	1			N/A	1									0	0
r0ElDrE	0	0	2019-01-15	47.1616	0		1	1		0	0	0	Not available	0	0	0	1	Concern for renal cell carcinoma on imaging	0	0		1	0	2	0	0	0	0	0												1
pokBOdB	0	0	2019-01-15	50.4822	1		4	1		0	1	2	Not available	0	0	0	1	Obesity	1									0	0													1
TiKGbDt			2019-01-15	52.1068	1		5	1	1	0	1	2	Not available	0	0	0	1	Diabetes mellitus	1									0	0																1
jKfl2y8	1	0	2019-01-16	51.6356	1		3	1		1	1	2	Not available	0	1			N/A	1									0	0
ndHWEny	0	0	2019-01-16	50.6849	1		1	1		1	1	2	Not available	0	1			N/A	1									0	0
N5fVroQ	0	0	2019-01-17	57.1397	1		4	0		0	0	1	Not available	0	1			N/A	1									1	0			Recipient transferred care
FLpHLru	1		2019-01-17	36.211	0		1	1		1	1	2	Not available	0	1			N/A	1									0	0
rwzDcBm	1	0	2019-01-17	39.3014	0		5	1		0	0	0	Not available	0	1			N/A	1									0	0
SubxDUa	0	0	2019-01-18	32.3041	1		1	0		1	1	2	Not available	0	1			N/A	1									0	0
UUGwoe7	0	0	2019-01-18	29.8192	0		1	0		0	1	2	Not available	0	1			N/A	0	0		1	1	1	0	1	1	0	0
BVELhzz	1	0	2019-01-19	56.811	1		5	1		1	1	2	Not available	0	1			N/A	1									0	0
yturgON	0	1	2019-01-21	39.2356	0		5	0		1	1	2	Not available	0	1			N/A	1									0	0
S1R8jb8	6	1	2019-01-23	44.2384	0		3	1		0	1	2	Not available	0	0	0	1	Hypertension on two medications	1									0	0									1	1
42sfcKN	0	0	2019-01-23	52.8932	0		4	0		0	1	2	Not available	0	0	0	1	Obesity	1									0	0													1
NSjPW1d	1	1	2019-01-24	22.211	0		5	0		1	1	2	Not available	0	1			N/A	1									0	0
HSAXDlj	0	0	2019-01-24	47.937	1		5	1	1	0	1	2	Not available	0	0	0	1	Obesity	1									0	0													1
wX4w7li	0	0	2019-01-25	53.6082	1		5	1		1	1	2	Not available	0	1			N/A	1									0	0
oXqdQDQ	0	0	2019-01-27	42.0219	0		5	0		1	1	2	Not available	0	1			N/A	1									0	0
ZQvNXtM	7	1	2019-01-28	43.5507	0		5	1		1	1	2	Not available	0	1			N/A	1									0	0
MXVNm0a	0	0	2019-01-28	23.4137	1		1	1		1	1	2	Not available	0	1			N/A	1									0	0
OroLjOd	0	0	2019-01-29	54.1863	1		5	1		0	1	2	Not available	0	0	0	1	Obesity	0	1	Opioid dependence							0	0													1
WylimAk	0	0	2019-01-29	47.0767	1		5	0		0	1	2	Not available	0	0	0	1	Obesity	1									0	0													1
zIfpn1r	0	0	2019-01-29	24.526	0		5	1	1	1	1	2	Not available	0	1			N/A	1									0	0
p5Rk2qc	0	0	2019-01-30	22.0466	1		1	1		1	1	2	Not available	0	1			N/A	1									0	0
t425RHw	0	0	2019-01-30	61.7726	0		5	1	1	1	1	2	Not available	0	1			N/A	1									0	0
dTsPkG8	0	0	2019-01-30	53.6685	0		0	1		1	1	2	Not available	0	1			N/A	1									0	0
0IW0t8z	0	0	2019-01-30	61.1973	1		5	1		0	0	0	Not available	0	0	0	1	Kidney stone	0	0		2	1	2	0	0	0	0	0														1
OPIcJ7h	0	0	2019-01-31	19.5315	1		4	0		0	1	2	Not available	0	0	0	1	Obesity	1									0	0													1
qO5fedv	2	0	2019-02-02	41.7808	1		5	0		1	1	2	Not available	0	1			N/A	1									0	0
O0BdcEV	2	0	2019-02-05	51.2	1		5	0	1	0	0	0	Not available	0	0	0	1	Renal vascular anomaly	0	0		0	1	2	1	0	1	0	0
nqu3ZQg	6	0	2019-02-10	42.863	1		5	0		0	1	2	Not available	0	0	0	1	Obesity	1									0	0													1
xz9qEZE	1	1	2019-02-10	42.9205	0		5	0		1	1	2	Not available	0	1			N/A	1									0	0
HWYJomG	1	1	2019-02-11	25.7068	0		3	1		0	0	0	2	0	0	1		N/A	0	0		2	1	0	0	0	0	0	0
BGdyFFN	0	0	2019-02-11	61.2493	1		5	1		0	1	2	Not available	0	0	0	1	Obesity	1									0	0													1
zBTPv0C	1	0	2019-02-13	22.9534	1		5	1	1	0	0	0	Not available	0	0	1		N/A	0	2	Ambivalence, dependence on parents	2	1	1	0	0	1	0	0
AR21e7l	0	0	2019-02-13	56.6767	0		5	0		1	1	2	Not available	0	1			N/A	1									0	0
93mbK8y	0	0	2019-02-13	56.926	1		5	1	1	1	1	2	Not available	0	1			N/A	1									0	0
bVIWvhr	0	0	2019-02-14	55.5699	1		5	0		1	1	2	Not available	0	1			N/A	1									0	0
EOiIEr8	0	0	2019-02-17	52.4	1		5	0		1	1	2	Not available	0	1			N/A	1									0	0
jDf8LLh	0	0	2019-02-20	56.6493	0		5	0		0	0	0	Not available	0	0	1		N/A	0	0		2	1	2	0	0	1	0	0
qQO1SvA	0	0	2019-02-20	45.3781	0		5	1		0	1	2	Not available	0	0	0	1	Kidney stone	1									0	0														1
9LMCFuI	0	0	2019-02-21	62.6658	1		5	1		0	1	2	Not available	0	0	0	1	Bipolar disorder on lithium	1									0	0
nINzRhL	0	1	2019-02-21	28.9014	0		3	0		1	1	2	Not available	0	1			N/A	1									0	0
JMSJEzr	0	0	2019-02-22	52.8575	1		5	0		0	0	0	6	0	1			N/A	1									0	0
d6W94HB	0	0	2019-02-22	40.1507	1		5	0		0	1	2	Not available	0	0	0	1	Frequent UTIs, pyelonephritis	1									0	0
35SX0A8	0	0	2019-02-22	54.411	1		2	0		1	1	2	Not available	0	1			N/A	1									0	0
eONE7VG	0	0	2019-02-23	49.4904	1		5	0		1	1	2	Not available	0	1			N/A	1									0	0
dvTzP7F	0	0	2019-02-23	31.6932	1		5	0		0	0	1	Not available	0	1			N/A	1									0	0
tNw5x6p	0	0	2019-02-23	55.5616	1		5	0		0	1	2	Not available	0	0	0	1	Hypertension on two medications	1									0	0									1	1
hCK9IhF	0	0	2019-02-24	21.9507	1		5	0	1	1	1	2	Not available	0	1			N/A	1									0	0
5Ngg0Yk	0	0	2019-02-24	54.5945	1		5	0		1	1	2	Not available	0	1			N/A	1									0	0
hfKWtsJ	0	0	2019-02-24	53.3644	0		5	0		1	1	2	Not available	0	1			N/A	1									0	0
4GHGL7V	0	0	2019-02-24	47.1781	0		5	0	1	0	0	1	Not available	0	1			N/A	1									0	0
dFSZXPT	0	0	2019-02-25	42.6822	1		5	0		0	0	0	7	0	1			N/A	1									0	0
G2OtSZQ	0	0	2019-02-25	52.5836	1		5	0		1	1	2	Not available	0	1			N/A	1									0	0
3mGYVlR	0	0	2019-02-25	56.189	1		5	0		1	1	2	Not available	0	1			N/A	1									0	0
2supscn	0	0	2019-02-25	32.4301	0		5	1	1	1	1	2	Not available	0	1			N/A	1									0	0
VuRlYlR	0	0	2019-02-25	56.6219	0		5	0		1	1	2	Not available	0	1			N/A	1									0	0
7SQvrmj	0	0	2019-02-26	61.2055	1		0	0		1	1	2	Not available	0	1			N/A	1									0	0
Tz72HCl	0	0	2019-02-26	42.874	1		5	0		1	1	2	Not available	0	1			N/A	1									0	0
5xrCYCM	0	0	2019-02-27	59.7315	1		5	0		1	1	2	Not available	0	1			N/A	1									0	0
0ilQYjA	0	0	2019-02-27	56.526	0		5	0		0	1	2	Not available	0	0	0	1	Kidney stone	1									0	0														1
9S6qhei	0	0	2019-02-28	38.4548	1		5	0		1	1	2	Not available	0	1			N/A	1									0	0
JHwkvDU	6	0	2019-03-01	43.6849	1		4	1		1	1	2	Not available	0	1			N/A	1									0	0
xZOrlNk	0	0	2019-03-03	39.8877	1		5	0		1	1	2	Not available	0	1			N/A	1									0	0
viiQeNy	0	0	2019-03-04	45.9808	1		5	1		1	1	2	Not available	0	1			N/A	1									0	0
dS2Z9Ew	7	1	2019-03-11	32.3562	1		5	1		1	1	2	Not available	0	1			N/A	1									0	0
eWgJEJD	0	0	2019-03-11	42.3479	0		5	0		1	1	2	Not available	0	1			N/A	1									0	0
EggGo7y	1	0	2019-03-12	25.2849	1		1	1		0	1	2	Not available	0	0	0	1	Obesity	1									0	0													1
qOQp390	1	0	2019-03-12	56.9918	1		2	1		1	1	2	Not available	0	1			N/A	1									1	0
9QZfN37	0	0	2019-03-13	83.1096	1		2	0		0	0	1	Not available	0	0	0	1	Old, hypertension	0	0		2	0	2	0	0	2	0	0								1	1	1
LIhD3BC	0	0	2019-03-13	51.0521	1		5	1	1	0	1	2	Not available	0	0	0	1	Obesity	1									0	0													1
0cBN2DG	0	0	2019-03-13	39.4411	1		5	0		0	1	2	Not available	0	0	0	1	Obesity	1									0	0													1
7hDlxIe	0	0	2019-03-13	56.1479	1		0	0		0	1	2	Not available	0	0	0	1	Obesity	1									0	0													1
oMO2k7I	0	0	2019-03-13	36.4685	0		1	0		1	1	2	Not available	0	1			N/A	1									0	0
Yhfmdp3	0	0	2019-03-14	36.2082	0		5	0		1	1	2	Not available	0	1			N/A	1									0	0
LfR35ZA	0	0	2019-03-14	71.1808	1		5	0		0	1	2	Not available	0	0	0	1	Old	1									0	0								1
8UMEg3S	0	0	2019-03-14	27.7507	0		3	1		1	1	2	Not available	0	1			N/A	1									0	0
5vAXb7v	0	0	2019-03-16	60.3808	0		5	0	1	0	1	2	Not available	0	0	0	1	Old	1									0	0								1
ioCXIto	0	0	2019-03-20	29.6219	0		5	1		1	1	2	Not available	0	1			N/A	1									0	0
0J87rhy	0	0	2019-03-20	37.1534	1		5	0		0	1	2	Not available	0	0	0	1	Kidney stone	1			2	1	2	0	0	1	0	0														1
gQpJWko	0	0	2019-03-20	28.7671	0		5	1		1	1	2	Not available	0	1			N/A	1									0	0
mtakTJm	0	0	2019-03-24	58.0301	1		5	0		1	1	2	Not available	0	1			N/A	1									0	0
H0Welpc	0	0	2019-03-25	52.9068	1		5	1		1	1	2	Not available	0	1			N/A	1									0	0
VUfuxs0	0	0	2019-03-26	22.737	1		5	1	1	0	1	2	Not available	0	0	0	1	Obesity	1									0	0													1
Qy5pMnZ	0	0	2019-03-26	31.3808	1		5	0	1	1	1	2	Not available	0	1			N/A	1									0	0
84Ygbcn	3	1	2019-03-26	42.989	1		0	0		1	1	2	Not available	0	1			N/A	1									0	0
uHaxu9J	0	1	2019-03-27	27.3425	0		4	0		1	1	2	Not available	0	1			N/A	1									0	0
zKqS0m9	0	0	2019-03-27	21.7014	1		5	1	1	1	1	2	Not available	0	1			N/A	1									0	0
IwCtFCW	0	0	2019-03-28	35.3753	0		5	0	1	0	1	2	Not available	0	1			N/A	0	1	International, stranger to recipient							0	0
LuiQxty	0	0	2019-03-29	21.9507	0		5	1	1	0	1	2	Not available	0	1			N/A	0	1	Lives far, stranger to recipient							0	0
eyQPEEQ	0	0	2019-03-29	30.4466	1		5	1	1	1	1	2	Not available	0	1			N/A	1									0	0
fjWrsVS	1	0	2019-03-30	54.5068	1		5	1	1	1	1	2	Not available	0	1			N/A	1									0	0
ktq09nf	0	0	2019-03-30	32.0986	1		5	1	1	0	1	2	Not available	0	0	0	1	Smoker, asthma, brain surgery	1									0	0											1								1
3GEWlrR	0	0	2019-03-30	52.0411	1		5	1	1	1	1	2	Not available	0	1			N/A	1									0	0
GFtJZCr	7	1	2019-03-30	23.1671	1		5	1	1	1	1	2	Not available	0	1			N/A	1									0	0
y88zgOl	0	0	2019-03-31	50.7233	1		5	0		1	1	2	Not available	0	1			N/A	1									0	0
WTkxbQH	0	0	2019-03-31	45.4274	1		5	0	1	0	0	1	Not available	0	0	0	1	Obesity	1									0	0													1
pnujFVh	0	0	2019-03-31	21.1233	0		5	1	1	1	1	2	Not available	0	1			N/A	1									0	0
HOAa32r	0	0	2019-03-31	31.4877	0		5	0		0	1	2	Not available	0	0	0	1	Young with hypertension	1									0	0									1	1
Ba3JLCP	0	0	2019-03-31	33.0795	1		5	0	1	1	1	2	Not available	0	1			N/A	1									0	0
9Wo4tmn	0	0	2019-03-31	32.5753	0		4	0		1	1	2	Not available	0	1			N/A	1									0	0
G9fFLt1	0	0	2019-03-31	40.4329	0		4	0		0	0	1	Not available	0	0	0	1	Kidney stone	1									0	0														1
e53hPrZ	0	0	2019-03-31	34.4521	1		5	0		0	1	2	Not available	0	0	0	1	Obesity	1									0	0													1
IOS1Lbf	0	0	2019-03-31	31.4932	1		5	0		1	1	2	Not available	0	1			N/A	1									0	0
gmSxewK	0	0	2019-03-31	60.9726	1		5	0		1	1	2	Not available	0	1			N/A	1									0	0
haVxQ3k	0	0	2019-03-31	61.3068	1		5	0		1	1	2	Not available	0	1			N/A	1									0	0
OHoSkNE	0	0	2019-03-31	61.411	1		5	0		1	1	2	Not available	0	1			N/A	1									0	0
z5tBN65	0	0	2019-03-31	71.6466	0		4	0		1	1	2	Not available	0	1			N/A	1									0	0
fxYV1m2	0	0	2019-03-31	22.1123	0		5	1	1	1	1	2	Not available	0	1			N/A	1									0	0
xeRbOOp	0	0	2019-04-01	32.9863	1		1	1		0	1	2	Not available	0	0	0	1	Obesity	1									0	0													1
BajfA6F	0	0	2019-04-01	34.9315	0		0	1		0	1	2	Not available	0	0	0	1	Multiple sclerosis, brain injury	1									0	0																			1
K7GN2vc	6	1	2019-04-01	47.5205	0		5	0		1	1	2	Not available	0	1			N/A	1									0	0
jrzqAiM	0	0	2019-04-01	26.3014	1		5	1	1	0	1	2	Not available	0	0	0	1	Chronic anemia	1									0	0
X2NpcBz	0		2019-04-02	63.9123	1		0	0		0	1	2	Not available	0	0	0	1	Significant med history, recent bypass requiring plavix	1									0	0										1
N6eKqF4	0	0	2019-04-02	20.811	1		5	0		1	1	2	Not available	0	1			N/A	1									0	0
G0B57BB	0	0	2019-04-02	30.7616	1		5	0		0	1	2	Not available	0	0	0	1	Obesity	1									0	0													1
GrUs7pi	0	0	2019-04-03	51.7753	1		4	1		0	1	2	Not available	0	0	0	1	Obesity	1									0	0													1
VLXlmsS	0	0	2019-04-03	26.2356	0		5	1	1	1	1	2	Not available	0	1			N/A	1									0	0
OEKC1fH	0	0	2019-04-03	42.8164	0		5	0		0	1	2	Not available	0	0	0	1	Obesity	1									0	0													1
H4BOYk4	0	0	2019-04-03	31.1644	0		5	0		1	1	2	Not available	0	1			N/A	1									0	0
WADqclU	0	0	2019-04-05	34.8904	0		5	0		0	1	2	Not available	0	0	0	1	Kidney stone, reflux, chronic anemia	1									0	0														1
S4J7K4U	0	1	2019-04-07	39.4658	1		4	1		0	0	0	6	0	1			N/A	1									0	0
OH0dP13	0	0	2019-04-07	40.4137	1		5	1	1	0	1	2	Not available	0	0	0	1	Obesity	1									0	0													1
2fFfAjg	6	1	2019-04-07	22.5753	1		5	1	1	0	1	2	Not available	0	0	0	1	Obesity	1									0	0													1
Pxaecsk	0	0	2019-04-08	40.9342	1		3	1		1	1	2	Not available	0	1			N/A	1		International							0	0
U3dD00p	0	0	2019-04-09	60.8219	1		5	1		0	0	0	5	0	0	1		N/A	0	0		3	1	2	0	0	1	0	0
Jlfmg96	2	0	2019-04-09	60.8027	1		0	0		0	0	0	Not available	0	0	1		N/A	0	0		2	1	2	0	0	1	0	0
sx5LzL7			2019-04-09	24.7397	0		4	0		0	1	2	Not available	0	0	0	1	Neuroblastoma	1									0	0												1							1
2GxFbv7	7	0	2019-04-12	57.2904	0		4	1		1	1	2	Not available	0	1			N/A	1									0	0
9h2tIo0	1	0	2019-04-12	44.3753	1		4	1		0	1	2	Not available	0	1			N/A	0	1	International							0	0
y6dV3ni	0	0	2019-04-12	61.1589	0		5	1		0	1	2	Not available	0	0	0	1	Kidney stone	1									0	0														1
MBESiUN	0	0	2019-04-16	21.6164	0		5	0	1	1	1	2	Not available	0	1			N/A	1									0	0
7yFEW5k	0	0	2019-04-17	30.8164	1		5	0		1	1	2	Not available	0	1			N/A	1									0	0
NNUo9xa	0	0	2019-04-17	34.7836	1		4	0		1	1	2	Not available	0	1			N/A	1									0	0
7vpttBx	0	0	2019-04-17	51.8274	1		5	0	1	1	1	2	Not available	0	1			N/A	1									0	0
AcNNWUC	0	1	2019-04-17	40.6712	1		5	0		0	0	1	Not available	0	1			N/A	1									0	0
dDU39D5	0	0	2019-04-19	40.3699	1		4	1		0	1	2	Not available	0	0	0	1	Abnormal mammogram, fhx breast cancer, ? BRCA	1									0	0												1
I77CLod	0		2019-04-19	57.9808	1		5	0	1	0	1	2	Not available	0	0	0	1	Brain tumor	1									0	0												1							1
hG7oL2F	0	0	2019-04-20	41.5616	0		3	1		0	0	1	Not available	0	1			N/A	1									0	0
qmi7HGD	0	0	2019-04-20	40.1616	1		4	1		0	0	1	Not available	0	0	0	1	Kidney stone	1									0	0														1
Yv2n52x	0	0	2019-04-20	64.2027	1		2	1		0	1	2	Not available	0	0	0	1	Obesity, breast cancer, extensive surgical history	1									0	0												1	1
7ZwfgrM	0	0	2019-04-20	75.8055	0		2	1		0	1	2	Not available	0	0	0	1	CAD s/p CABG	1									0	0										1
aJv3gyi	6	1	2019-04-20	39.8219	1		5	1		0	1	2	Not available	0	1			N/A	0	1	International, not related to recipient							0	0
JGyGtsV	0	1	2019-04-21	25.8466	1		5	1		0	1	2	Not available	0	0	0	1	Obesity, epilepsy, bipolar disorder	1									0	0													1						1
qFP9XqR	0	0	2019-04-23	50.0329	1		5	1		0	1	2	Not available	0	0	0	1	Obesity	1									0	0													1
KY8ctXt	0	0	2019-04-24	44.1096	1		5	0		1	1	2	Not available	0	1			N/A	1									0	0
ToE9Cf2	0	0	2019-04-24	34.9507	1		5	0	1	0	0	1	Not available	0	1			N/A	1									0	0
9iafZSN	0	0	2019-04-25	65.3425	0		5	0		0	1	2	Not available	0	0	0	1	Obesity	1									0	0													1
U2Qj6XN	0	0	2019-04-25	34.874	1		1	0		1	1	2	Not available	0	1			N/A	1									0	0
BwB7W5b	0	0	2019-04-28	46.6575	0		3	1		0	0	0	4	0	0	0	1	Uncontrolled hypertension, smoker	0	0		1	1	3	0	1	1	0	0									1	1	1
Ez1vILc	0	0	2019-04-28	34.6137	0		5	0		1	1	2	Not available	0	1			N/A	1									0	0
yrjX066	0	0	2019-04-29	41.7123	1		5	0		0	1	2	Not available	0	0	0	1	Epilepsy	1									0	0																			1
FMOjeBO	0	0	2019-04-29	42.2466	1		5	1		1	1	2	Not available	0	1			N/A	1									0	0
jFU6Qv9	0	0	2019-04-29	36.074	1		3	1		1	1	2	Not available	0	1			N/A	1									0	0
tMLfmxf	0	0	2019-04-29	45.3863	0		3	1		0	1	2	Not available	0	0	0	1	Obesity	1									0	0													1
4EkOn5h	0	0	2019-04-30	65.4959	1		5	1		1	1	2	Not available	0	1			N/A	1									0	0
Hm8Kjmp			2019-04-30	33.5616	1		5	1	1	1	1	2	Not available	0	1			N/A	1									0	0
ktQqSkS	0	0	2019-05-01	43.7699	0		5	0		1	1	2	Not available	0	1			N/A	1									0	0
ZWUq9rU	0	0	2019-05-03	76.5589	1		2	1		0	1	2	Not available	0	0	0	1	Elderly	1									0	0								1
UJatvdF	0	0	2019-05-03	31.0493	1		1	0		0	1	2	Not available	0	0	0	1	Obesity	1									0	0													1
lubZR0I	0	0	2019-05-05	58.4932	0		5	0		0	0	2	Not available	0	0	1		N/A	0	1	Early onset dementia	1	1	1	0	0	1	0	0
7abtfbp	1	0	2019-05-05	35.1753	0		3	1		1	1	2	Not available	0	1			N/A	1									0	0
aGPdvRW	0	0	2019-05-05	21.8329	0		5	0	1	1	1	2	Not available	0	1			N/A	1									0	0
AJOeON8	0	0	2019-05-07	37.2685	1		5	1		1	1	2	Not available	0	1			N/A	1									1	0			Recipient GFR > 20
dIGuDJU	0	0	2019-05-07	21.7945	1		5	1	1	0	0	1	Not available	0	0	0	1	Bipolar disorder	1									0	0
kG0m1Sa	0	0	2019-05-07	23.5589	1		5	1	1	0	1	2	Not available	0	0	0	1	Obesity	1									0	0													1
UpmZgJf	0	0	2019-05-07	58.9534	0		5	1		0	1	2	Not available	0	0	0	1	On celecoxib	1									0	0
mf3doPm	0	0	2019-05-08	70.1918	1		5	1		0	0	1	Not available	0	0	0	1	Breast cancer, fibromyalgia, chronic fatigue	1									0	0						1						1
1vZfUgk	1	0	2019-05-08	50.2356	1		4	1		0	1	2	Not available	0	0	0	1	Obesity	1									0	0													1
NXYTqzF	0	0	2019-05-09	55.7096	1		5	1		0	1	2	Not available	0	0	0	1	Sjogren's syndrom	1									0	0							1
MitzjTC	0	0	2019-05-10	21.4192	1		5	1	1	1	1	2	Not available	0	1			N/A	1									0	0
Rhr1OgJ	0	0	2019-05-12	40.4658	1		5	0		0	0	1	Not available	0	0	0	1	Obesity, disabled, fibromyalgia	1									0	0						1							1
FU1Oeqg	0	0	2019-05-15	86.0521	1		2	0		0	1	2	Not available	0	0	0	1	Elderly	1									0	0								1
jw7szoO	1	0	2019-05-15	44.8027	1		5	1		1	1	2	Not available	0	1			N/A	1									0	0
YSHeCWV	0	0	2019-05-15	46.2329	1		4	1		0	0	1	Not available	0	0	0	1	Obesity	1									0	0													1
wj5dJNb	0	0	2019-05-16	39.5233	1		5	1		0	1	2	Not available	0	0	0	1	Obesity, bipolar disorder	0	1	Substance use							0	0													1
OzsDRbH	0	0	2019-05-19	58.0219	1		5	1		0	0	1	Not available	0	1			N/A	1									0	0
mWJEWkH		1	2019-05-20	27.8164	0		5	1		0	1	2	Not available	0	0	0	1	Medications	1									0	0
Z8v7Qdt	1	0	2019-05-20	41.4932	1		5	1		1	1	2	Not available	0	1			N/A	1									0	0
Xggz0oz	0	0	2019-05-20	55.6027	1		5	0		0	0	1	Not available	0	1			N/A	1									0	0
6R2vOfu	2	0	2019-05-20	44.8986	1		5	0		1	1	2	Not available	0	1			N/A	1									0	0
dRswim5	0	0	2019-05-21	30.5014	1		0	0		1	1	2	Not available	0	1			N/A	1									0	0
Iw8GGa4	0	0	2019-05-21	29.5534	1		5	1		1	1	2	Not available	0	1			N/A	1									0	0
5fSLEqX	0	0	2019-05-22	51.1918	1		5	1		1	1	2	Not available	0	1			N/A	1									0	0
BgNmhgr	0	0	2019-05-23	31.5726	1		5	0		1	1	2	Not available	0	1			N/A	1									0	0
JOEU7fC	0	0	2019-05-24	53.0493	1		5	1	1	1	1	2	Not available	0	1			N/A	1									0	0
aAt7ejY	0	0	2019-05-25	65.4192	0		5	1	1	1	1	2	Not available	0	1			N/A	1									0	0
919uGgU	0	0	2019-05-25	60.6795	0		4	1		1	1	2	Not available	0	1			N/A	1									0	0
5kHHEmk	0	0	2019-05-26	58.1534	1		5	1	1	0	0	1	Not available	0	1			N/A	1									0	0
HmdKXOd	0	0	2019-05-26	56.589	1		5	1	1	1	1	2	Not available	0	1			N/A	1									0	0
5iz371w	0	0	2019-05-26	41.9452	0		5	1		1	1	2	Not available	0	1			N/A	1									0	0
CY6JNLM	0	0	2019-05-26	56.6219	0		4	0		1	1	2	Not available	0	1			N/A	1									0	0
9TNUt6M	1	0	2019-05-28	37.3479	0		1	0		1	1	2	Not available	0	1			N/A	1									0	0
sj7pQrb	0	0	2019-05-28	53.1233	1		5	1	1	1	1	2	Not available	0	1			N/A	1									0	0
qAABhpW	0	0	2019-05-29	39.4795	0		5	0		1	1	2	Not available	0	1			N/A	1									0	0
fi0gS19	0	0	2019-05-29	54.9945	1		5	0		1	1	2	Not available	0	1			N/A	1									0	0
Wmxp4uF	0	0	2019-05-29	44.7534	0		5	0		1	1	2	Not available	0	1			N/A	1									0	0
KyCGUlO	0	0	2019-05-30	70.463	1		4	0		1	1	2	Not available	0	1			N/A	1									0	0
kWDEFle	0	0	2019-05-30	56.1342	1		5	0		0	1	2	Not available	0	0	0	1	Obesity	1									0	0													1
5d0yOCp	0	0	2019-05-31	37.5781	1		5	0		0	0	0	6	0	0	0	1	Kidney stone, hypertension	0	0		2	1	2	0	0	0	0	0									1	1				1
gt17yJG	0	0	2019-06-01	38.3753	1	1	5	0		0	1	2	Not available	0	0	0	1	Multiple medical issues	1									0	0			THIS PATIENT IS TRANSGENDER MAN. ASSIGNED FEMALE AT BIRTH.	1
zzkiN2F	0	0	2019-06-02	51.474	0		4	0		0	1	2	Not available	0	0	0	1	Obesity	1									0	0													1
nBeaFvQ	2	0	2019-06-02	22.6521	0		3	0		1	1	2	Not available	0	1			N/A	1									0	0
JGIJGQU	0	0	2019-06-04	49.8822	1		5	1		0	1	2	Not available	0	0	0	1	Kidney stone	1									0	0														1
SgC3GsI	2	0	2019-06-07	26.4685	1		3	0		1	1	2	Not available	0	1			N/A	1									0	0
W3RZBtM	0	0	2019-06-08	27.9123	1		5	1		0	0	2	5	0	1			N/A	1									0	0
3YNzcvQ	0	0	2019-06-08	37.9616	0		5	1	1	0	1	2	Not available	0	0	0	1	Meningococcal disease with many complications	1									0	0																			1
pDFNg1V	2	0	2019-06-10	52.3096	0		3	0		0	0	0	4	0	0	1		N/A	0	0		2	1	2	0	0	0	0	0
KKZzFA7	0	0	2019-06-10	55.189	1		2	0		0	0	0	Not available	0	0	0	1	Low GFR	0	0		1	1	2	0	0	1	0	0																		1
DDfLDe4	0	0	2019-06-10	21.1562	1		5	1	1	1	1	2	Not available	0	1			N/A	1									0	0
7Kxusw8	0	0	2019-06-10	20.7041	1		3	0		0	0	0	Identical	0	0	0	1	Family cluster IgA nephropathy	0	1	Age < 21 years							0	0															1
U8QpNjY	0	0	2019-06-10	55.9562	0		0	0		1	1	2	Not available	0	1			N/A	1									0	0
rIHr9jY	0	0	2019-06-11	53.0082	0		0	1		0	0	1	Not available	0	1			N/A	1									0	0
PyIaAmS	0		2019-06-11	28.9425	0		3	0		1	1	2	Not available	0	1			N/A	1									0	0
lTCNZBH	0	0	2019-06-13	27.3616	0		3	1		1	1	2	Not available	0	1			N/A	1									0	0
Oprhon0	0	0	2019-06-13	57.1671	0		5	1		1	1	2	Not available	0	1			N/A	1									0	0
Y8ucDdp	0	0	2019-06-13	24.2767	0		5	0		1	1	2	Not available	0	1			N/A	1									0	0
qeplusz	0	0	2019-06-14	45.1945	1		5	1		1	1	2	Not available	0	1			N/A	1									0	0
qrHh69N	0	0	2019-06-17	21.737	1		5	1		1	1	2	Not available	0	1			N/A	1									0	0
v6wWpQW	1	0	2019-06-20	21.5534	1		1	1		1	1	2	Not available	0	1			N/A	1									0	0
ugLwPzl	1	0	2019-06-20	39.8466	1		4	1		0	0	1	Not available	0	1			N/A	1									0	0
BqSABh9	6	1	2019-06-21	52.5452	1		0	0		0	0	1	Not available	0	0	0	1	Pre-diabetes mellitus, kidney stone, SVT s/p ablation	1									0	0										1				1		1
SeceK2x	6	1	2019-06-22	23.3507	0		3	1		1	1	2	Not available	0	1			N/A	1									0	0
93pvhvz		0	2019-06-24	35.7315	0		1	0		0	1	2	Not available	0	0	0	1	Obesity	1									0	0													1
7IgirLp			2019-06-24	69.9589	0		5	0		0	1	2	Not available	0	0	0	1	Diabetes mellitus	1									0	0																1
iReX6F3	0	0	2019-06-24	50.6438	1		5	0		0	1	2	Not available	0	0	0	1	Obesity	1									0	0													1
4248j16	6	1	2019-06-24	31.8356	1		4	1		0	1	2	Not available	0	0	0	1	Too early postpartum	1									0	0				1
atTHcPE	0	0	2019-06-25	62.1534	0		5	0		0	1	2	Not available	0	0	0	1	Obesity	1									0	0													1
Y5DIZny	0	0	2019-06-25	58.3644	1		5	0		0	1	2	Not available	0	0	0	1	Obesity, cardiac issues, UTIs	1									0	0										1			1
mNDjXkd	0	0	2019-06-25	64.3808	1		5	0	1	0	1	2	Not available	0	0	0	1	Hypertension	1									0	0									1	1
mVh1oYp			2019-06-25	61.3507	1		5	0		0	1	2	Not available	0	0	0	1	Hypertension on two medications	1									0	0									1	1
oLEfPtU	1	0	2019-06-27	28.5507	1		5	0		1	1	2	Not available	0	1			N/A	1									0	0
GXFi0fE	7	1	2019-06-28	21.4164	0		5	0		1	1	2	Not available	0	1			N/A	1									0	0
6zPSw6q	0	0	2019-06-28	35.3425	0		5	0		0	1	2	Not available	0	0	0	1	Obesity	1									0	0													1
tetLMBd	0	0	2019-06-29	58.6877	1		5	0		1	1	2	Not available	0	1			N/A	1									0	0
ysIcXY3	7	1	2019-07-02	43.4712	1		5	1		0	0	0	6	0	1			N/A	1									0	0
QbuzVPb	0	0	2019-07-04	32.263	1		5	0		0	1	2	Not available	0	0	0	1	Obesity	1									0	0													1
xi9JBiU	0	0	2019-07-09	31.3233	1		5	0		1	1	2	Not available	0	1			N/A	1									0	0
xIcR0SZ	0	0	2019-07-09	33.263	0		5	0		0	1	2	Not available	0	0	0	1	Obesity	1									0	0													1
4iOUWav	0	0	2019-07-10	57.1671	0		5	1	1	0	1	2	Not available	0	0	0	1	Prostate cancer	1									0	0												1
RHMj7JH	3	1	2019-07-11	29.4849	1		5	1	1	1	1	2	Not available	0	1			N/A	1									0	0
m7hIbEZ	0	0	2019-07-12	23.8932	0		5	1	1	1	1	2	Not available	0	1			N/A	1									0	0
J6bZZbA	0	0	2019-07-15	25.4767	1		1	0		0	0	0	Not available	0	0	0	1	Primary hyperparathyroidism	0	0		3	1	2	0	0	1	0	0				1
Ziaf4KZ	0	0	2019-07-15	64.0055	0		5	0		0	0	1	Not available	0	0	0	1	Diabetes mellitus, kidney stone, hyper	1									0	0									1	1				1		1
yVSXIau	0	0	2019-07-15	56.9096	1		0	0		0	0	1	Not available	0	1			N/A	1									0	0
bPfYBPX	0	0	2019-07-15	20.3452	1		1	0		0	1	2	Not available	0	1			N/A	0	1	Age < 21 years							0	0
95hYBPW	1	0	2019-07-16	38.8603	1		3	0		1	1	2	Not available	0	1			N/A	1					0				0	0
at5fAPr	1	0	2019-07-17	51.274	1		5	0		0	0	0	Not available	0	0	0	1	Uncontrolled hypertension	0	0		3	1	2	0	0	0	0	0									1	1
QLqZPyt	0	0	2019-07-17	39.463	1		1	1		1	1	2	Not available	0	1			N/A	1									0	0
CIjn3aD			2019-07-18	25.6192	0		5	0		1	1	2	Not available	0	1			N/A	1									0	0
i4VmwLB	1	0	2019-07-22	62.8466	1		3	1		0	0	0	?	1	1			N/A	1									0	0
E8jyqcC	0	0	2019-07-22	68.2301	1		5	1	1	0	0	0	Not available	0	0	1		N/A	0	0		2	1	2	0	0	1	0	0
KaSpHUI	0	1	2019-07-22	38.2192	0		5	0		0	0	1	Not available	0	1			N/A	1									0	0
dLTqLtT	0	0	2019-07-22	55.3781	0		4	1		1	1	2	Not available	0	1			N/A	1									0	0
31eVLMW	0	0	2019-07-25	26.7507	1		5	1		0	1	2	Not available	0	0	0	1	Hypertension on two medications, recurrent UTI, pyelonephritis	1									0	0									1	1
H5MCVSZ	0	0	2019-07-27	75.3863	0		2	0		0	0	1	Not available	0	0	0	1	Emphysema	1									0	0											1
mFij1B8	0	0	2019-07-29	21.2548	1		5	1	1	1	1	2	Not available	0	1			N/A	1									0	0
CSgdrRq	0	0	2019-07-30	69.2055	1		5	1		0	0	0	5	0	0	0	1	Hypertension, low GFR	0	0		2	0	1	0	0	1	0	0									1	1								1
uypCm4R	0	0	2019-07-30	45.7397	1		3	0		1	1	2	Not available	0	1			N/A	1									0	0
4u8I1b0	0	0	2019-08-03	22.8822	1		5	0		0	0	1	Not available	0	1			N/A	1									0	0
dlY8nNG	0	0	2019-08-04	53.7479	0		5	0		0	1	2	Not available	0	0	0	1	Obesity, pre-diabetes mellitus	1									0	0													1			1
pfX7tej	1	0	2019-08-08	54.7123	1		3	1		0	0	0	Identical	0	0	1		N/A	0	0		3	1	2	0	0	2	0	0
YIJMa0P	0	0	2019-08-08	35.4247	0		5	1		0	1	2	Not available	0	0	0	1	Obesity	1									0	0													1
SAzIob7		1	2019-08-15	20.9863	1		1	1		1	1	2	Not available	0	1			N/A	1									0	0
iVmHBYz	0	0	2019-08-17	61.6082	1		5	1		1	1	2	Not available	0	1			N/A	1									0	0
gt9myvA	6	1	2019-08-18	62.5014	1		3	1		0	0	0	Identical	0	1			N/A	1									0	0
q1DCsPj	7	0	2019-08-20	34.3671	1		5	1		0	0	1	Not available	0	0	0	1	Splenectomy, blood clots	0	1	PTSD							0	0																				1
D1XhhPb	0	0	2019-08-20	25.0877	1		5	1		0	0	1	Not available	0	1			N/A	1									0	0
kGzVDi8		0	2019-08-21	40.5945	0		5	1		1	1	2	Not available	0	1			N/A	1									0	0
FutvJEa	0	0	2019-08-23	28.0055	1		5	0	1	1	1	2	Not available	0	1			N/A	1									0	0
tfytLmj	0	1	2019-08-25	42.1178	1		5	0		1	1	2	Not available	0	1			N/A	1									0	0
nLc9qZt	0	0	2019-08-26	50.526	1		5	1		0	0	0	7	0	1			N/A	1									0	0
dG4T9qu	0	0	2019-08-26	56.2055	1		5	1	1	1	1	2	Not available	0	1			N/A	1									0	0
ZCNZXvq	0	0	2019-08-28	52.3616	1		4	1		0	0	0	5	0	1			N/A	1									0	0
6PdjGKP	0	0	2019-08-29	40.5808	1		5	1		0	1	2	Not available	0	0	0	1	N/A	1									0	0
VJtyIlv	0	0	2019-08-29	28.1205	1		5	0		0	0	1	Not available	0	1			N/A	1									0	0
OyD59OF	0	0	2019-08-29	57.9616	0		5	0		1	1	2	Not available	0	1			N/A	1									0	0
4THmOVC	0	0	2019-08-29	26.4356	1		5	0		0	1	2	Not available	0	0	0	1	Factor VII deficiency	1									0	0
ZZbl0qR	0	0	2019-08-29	54.5562	1		4	0		1	1	2	Not available	0	1			N/A	1									0	0
UoYY5xd	1	1	2019-08-29	38.9562	1		4	1		1	1	2	Not available	0	1			N/A	1									0	0
uMGApTA	0	0	2019-08-30	24.663	1		5	0		0	1	2	Not available	0	0	0	1	On spiranolactone	1									0	0									1	1
RQzzWKf	1	0	2019-08-30	46.2932	1		0	0		1	1	2	Not available	0	1			N/A	1									0	0
F6kUntr	1	0	2019-08-30	61.9726	1		3	0		0	1	2	Not available	0	0	0	1	Obesity	1									0	0													1
gKUVteJ	0	1	2019-08-31	52.6658	0		4	1		0	1	2	Not available	0	0	0	1	Kidney stone, on naproxen	1									0	0														1
X4h0mle	0	0	2019-09-03	54.4274	0		4	0		0	1	2	Not available	0	0	0	1	Obesity, CVA	1									0	0										1			1
a3HfZSf	0	0	2019-09-05	52.9233	0		5	1		1	1	2	Not available	0	1			N/A	1									0	0
pVowj9b	0	0	2019-09-06	56.1315	1		4	1		1	1	2	Not available	0	1			N/A	1									0	0
TmGi9NB	7	0	2019-09-06	45.9068	1		5	1	1	0	1	2	Not available	0	1			N/A	0	1	International, not related to recipient							0	0
w7qQJxv	0	0	2019-09-07	35.9808	0		5	0	1	1	1	2	Not available	0	1			N/A	1									0	0
47t2LS6	0	0	2019-09-08	56.137	1		5	0		1	1	2	Not available	0	1			N/A	1									0	0
WwniDUj	0	0	2019-09-10	53.3918	1		5	1		0	0	0	7	0	1			N/A	1									0	0
puSMGzn	0	0	2019-09-10	31.8932	1		5	0		1	1	2	Not available	0	1			N/A	1									0	0
ODh49Yh	0	1	2019-09-10	44.4877	1		5	0		1	1	2	Not available	0	1			N/A	1									0	0
oTHGw2V	7	1	2019-09-10	18.2137	1		5	0		0	1	2	Not available	0	1			N/A	0	1	Age < 21 years, sexual trauma							0	0
fvRBpKO		0	2019-09-11	53.8904	1		3	1		1	1	2	Not available	0	1			N/A	1									0	0
mBXFriF	0	1	2019-09-11	21.1781	1		5	0		1	1	2	Not available	0	1			N/A	1									0	0
vD0aeKY	0	1	2019-09-11	24.0548	1		5	0		1	1	2	Not available	0	1			N/A	1									0	0
TWjIQxb	0	1	2019-09-11	21.1644	1		5	0	1	1	1	2	Not available	0	1			N/A	1									0	0
eyvYRQ2	0	0	2019-09-14	19.0767	1		5	1		0	1	2	Not available	0	1			N/A	0	1	Age < 21 years, eating disorder, substance use							0	0
bHBeJNT	0	0	2019-09-15	54.4575	0		5	0	1	0	1	2	Not available	0	0	0	1	DVT	1									0	0																				1
S8K0UTb	0	0	2019-09-17	53.8329	0		5	0	1	1	1	2	Not available	0	1			N/A	1									0	0
yAjTBwJ	0	0	2019-09-18	52.3726	0		5	0	1	0	1	2	Not available	0	0	0	1	Kidney stone	0	1	International							0	0														1
vjDKauW	0	0	2019-09-18	54.5205	1		4	0		1	1	2	Not available	0	1			N/A	1									0	0
1noV7WW	0	0	2019-09-18	45.1836	0		5	1		0	1	2	Not available	0	0	0	1	Obesity	1									0	0													1
RHeGn7M	0	0	2019-09-18	69.9041	1		5	1		0	1	2	Not available	0	0	0	1	Uterine cancer	1									0	0												1
S9QOekA	0	0	2019-09-19	27.2219	0		1	0		1	1	2	Not available	0	1			N/A	1									0	0
Z8rSeV9	0	0	2019-09-20	49.0301	1		5	0		0	0	1	Not available	0	1			N/A	1									0	0
Q3SmHhP	0	1	2019-09-21	20.4274	1		5	0		0	1	2	Not available	0	1			N/A	0	1	Age < 21 years							0	0
My3La7b	0	0	2019-09-21	47.5589	0		5	1		1	1	2	Not available	0	1			N/A	1									0	0
A9RRFc2	0	1	2019-09-22	20.3452	1		5	0		0	1	2	Not available	0	1			N/A	0	1	Age < 21 years							0	0
5xSv7PC	2	0	2019-09-26	41.4356	0		1	0		0	0	0	4	0	0	1		N/A	0	0		2	1	2	0	0	0	1	0
h79HHxW	0	1	2019-09-29	34.4658	1		4	0		0	0	1	Not available	0	1			N/A	1									0	0
fHTyTNN	1	1	2019-09-30	61.2164	0		5	0		0	1	2	Not available	0	0	0	1	HIV	1									0	0
6eFAtWJ	0		2019-10-01	29.9507	1		5	1	1	0	1	2	Not available	0	0	0	1	Obesity	1									0	0													1
qmcuedh	0	1	2019-10-03	32.9671	1		5	0		1	1	2	Not available	0	1			N/A	1									0	0
3pZRUSg	0	0	2019-10-04	53.4466	1		5	0	1	1	1	2	Not available	0	1			N/A	1									0	0
yme9AhW	6	0	2019-10-06	28.1342	1		4	0		1	1	2	Not available	0	1			N/A	1									0	0
5X1sI6M	0	0	2019-10-08	49.3123	0		5	0	1	1	1	2	Not available	0	1			N/A	1									0	0
6VsjHhC	0	0	2019-10-08	51.6274	0		5	0	1	1	1	2	Not available	0	1			N/A	1									0	0
EQdeWTA	1	0	2019-10-08	31.0877	1		3	1		1	1	2	Not available	0	1			N/A	1									0	0
2GHKgEU	0	0	2019-10-08	46.7836	0		5	0		1	1	2	Not available	0	1			N/A	1									0	0
yLkmV9e	0	0	2019-10-09	56.9562	1		0	0		1	1	2	Not available	0	1			N/A	1									0	0
zMoaKpM	0	0	2019-10-09	37.6219	1		5	0		1	1	2	Not available	0	1			N/A	1									0	0
VmlXnEh	0	0	2019-10-09	48.2164	0		5	0		1	1	2	Not available	0	1			N/A	1									0	0
gsWirlA			2019-10-09	47.8164	1		5	0		0	1	2	Not available	0	0	0	1	Hypertension on two medications	1									0	0									1	1
NbxY2To	0	0	2019-10-13	50.9123	1		5	0		1	1	2	Not available	0	1			N/A	1									0	0
14hEsB0	0	1	2019-10-13	52.8685	0		5	0		1	1	2	Not available	0	1			N/A	1									0	0
wmLqb7M	0	0	2019-10-14	59.7671	0		2	0		1	1	2	Not available	0	1			N/A	1									0	0
wRgKyvn	0	0	2019-10-17	48.337	1		5	0		1	1	2	Not available	0	1			N/A	1									0	0
iZIrLo9	0	0	2019-10-17	48.0247	1		5	0		1	1	2	Not available	0	1			N/A	1									0	0
V3JyK1z	0	0	2019-10-18	24.5425	0		5	1		0	1	2	Not available	0	0	0	1	Obesity	1									0	0													1
fbnUKHs	0	0	2019-10-18	51.0438	0		5	0	1	1	1	2	Not available	0	1			N/A	1									0	0
5TeBnJT	0	0	2019-10-20	46.9781	1		5	0		1	1	2	Not available	0	1			N/A	1									0	0
pMg3RUF	0	0	2019-10-21	65.2932	1		3	0		0	1	2	Not available	0	0	0	1	Pre-diabetes mellitus	1									0	0																1
8cGUtH7	0	0	2019-10-22	51.463	1		5	0		1	1	2	Not available	0	1			N/A	1									0	0
g0iIZip	0	0	2019-10-23	48.126	1		5	0		0	0	1	Not available	0	1			N/A	1									0	0
EI5PTYZ	0	0	2019-10-24	66.9205	0		5	0		0	0	0	4	0	0	1		N/A	0	1	Ambivalence	2	0	2	0	0	1	0	0
ZOwm9Wo	0	0	2019-10-27	35.3205	1		5	0		1	1	2	Not available	0	1			N/A	1									0	0
IcCjO2y	0	0	2019-10-28	34.2082	1		5	1		1	1	2	Not available	0	1			N/A	1									0	0
oVjprkP	0	0	2019-10-28	60.4932	0		3	0		1	1	2	Not available	0	1			N/A	1									0	0
04nmdVi	1	0	2019-10-30	20.5534	0		1	0		1	1	2	Not available	0	1			N/A	1									0	0
khTaWNL	0	0	2019-11-04	50.726	1		5	0	1	1	1	2	Not available	0	1			N/A	1									0	0
NZ1eXUy			2019-11-04	60.8767	1		4	0		1	1	2	Not available	0	1			N/A	1									0	0
WXf9Y9w	0	0	2019-11-06	51.0466	1		5	0		0	1	2	Not available	0	1			N/A	0	1	International							0	0
oYMdkXD	0	0	2019-11-07	47.7123	1		4	0		1	1	2	Not available	0	1			N/A	1									0	0
qSogyr4	0	0	2019-11-07	64.726	1		5	0		1	1	2	Not available	0	1			N/A	1									0	0
u3tiZ8w	0		2019-11-13	37.5945	1		5	0		0	1	2	Not available	0	0	0	1	High risk for diabetes mellitus	1									1	0																1
llLNvdG	0	0	2019-11-14	36.863	0		5	0		0	0	0	Not available	0	0	1		N/A	0	0		3	1	2	0	0	2	0	0
i54ieY4	0	0	2019-11-18	68.5041	1		5	0		1	1	2	Not available	0	1			N/A	1									1	0
nIrj8ZO	7	1	2019-11-18	46.2356	1		2	0		0	1	2	Not available	0	0	0	1	Obesity	1									1	0													1
xbgQorX	0	0	2019-11-19	36.8164	1		5	0		0	1	2	Not available	0	0	0	1	Obesity	1									1	0													1
e6goLvt	0	0	2019-11-19	43.5096	1		5	1		1	1	2	Not available	0	1			N/A	1									1	0
d04EVoF	0	0	2019-11-20	40.9233	1		5	0		1	1	2	Not available	0	1			N/A	1									1	0
5X4ue4j	0	0	2019-11-20	48.5452	1		5	0	1	1	1	2	Not available	0	1			N/A	1									1	0
r2W3WrH	0	0	2019-11-20	37.5699	1		5	0		0	1	2	Not available	0	0	0	1	Obesity	1									1	0													1
ovStlzp	0	0	2019-11-20	43.0521	1		5	0		0	1	2	Not available	0	0	0	1	Antiphospholipid syndrome, kidney stone	1									1	0														1						1
jemEU01	0	0	2019-11-21	46.3288	1		5	0		1	1	2	Not available	0	1			N/A	1									1	0
vSaPk15	0	0	2019-11-21	47.3397	0		5	0		1	1	2	Not available	0	1			N/A	1									1	0
N906gyz	0	0	2019-11-21	46.7452	1		5	0		0	1	2	Not available	0	0	0	1	Multiple medical issues	1									1	0				1
K4xjwNs	0	0	2019-11-21	29.3973	1		1	1		0	0	0	3	0	0	0	0	N/A	0	0		1	1	3	0	0	1	0	0
Y2YOYcy	0	0	2019-11-22	26.8	1		5	1		1	1	2	Not available	0	1			N/A	1									1	0
ug8I58m	0	0	2019-11-22	35.1397	1		5	0	1	1	1	2	Not available	0	1			N/A	1									1	0
yDTMsYh	2	0	2019-11-22	37.7973	1		4	1		1	1	2	Not available	0	1			N/A	1									1	0
lm15i0J	0	0	2019-11-23	37.9589	1		5	0	1	0	0	0	Not available	0	0	1		N/A	0	2	Recent substance use disorder	3	1	2	0	0	2	0	0
sCwz7b5	0	0	2019-11-23	18.9699	1		5	0	1	1	1	2	Not available	0	1			N/A	1									1	0
eMEZfKK	0	0	2019-11-24	41.2301	1		5	0	1	1	1	2	Not available	0	1			N/A	1									1	0
apUlqVD	0	0	2019-11-25	25.2384	0		1	1		0	1	2	Not available	0	0	0	1	Obesity	1									1	0													1
NcQjWTO	2	0	2019-11-27	33.1589	1		1	0		1	1	2	Not available	0	1			N/A	1									1	0
XxY7lDA	0	0	2019-11-28	36.4521	1		5	0	1	0	1	2	Not available	0	1			N/A	0	1	International, not related to recipient							0	0
F8yTyqi	1	0	2019-11-29	57.5808	1		5	1		0	1	2	Not available	0	0	0	1	Obesity	1									0	0													1
yTbBK8L	0	0	2019-12-02	29.3233	1		5	0		1	1	2	Not available	0	1			N/A	1									0	0
BkN9e3F	0	0	2019-12-03	49.3562	1		5	0		1	1	2	Not available	0	1			N/A	1									0	0
pIQAyOX	0	0	2019-12-06	59.7973	0		0	1		0	0	0	5	0	0	1		N/A	0	0		3	0	3	0	1	1	0	0
BOrcXHI	0	0	2019-12-09	37.5452	0		5	0		1	1	2	Not available	0	1			N/A	1									0	0
TdKlxq6	0	0	2019-12-09	44.3562	0		0	1		0	1	2	Not available	0	0	0	1	Obesity, Psoriatic arthritis on methotrexate, hypertension	1									0	0									1	1			1
PUgTOjW			2019-12-10	57.1205	1		3	0		1	1	2	Not available	0	1			N/A	1									0	0
vwIqrfY	0	0	2019-12-10	55.2055	1		4	1		1	1	2	Not available	0	1			N/A	1									1	0
0m23tGl	1	0	2019-12-10	43.1562	1		2	1		1	1	2	Not available	0	1			N/A	1									0	0
laPa8fb			2019-12-11	65.0685	0		5	0		0	1	2	Not available	0	0	0	1	Diabetes mellitus	1									0	0																1
HjhpXOS	2	0	2019-12-13	31.9315	0		1	0		1	1	2	Not available	0	1			N/A	1									0	0
hsVWD1L	0	0	2019-12-13	48.7315	1		5	0		0	1	2	Not available	0	0	0	1	Obesity	1									0	0													1
4MJiYzo	2	0	2019-12-13	34.9616	1		1	0		1	1	2	Not available	0	1			N/A	1									0	0
SZr7nXA	0	0	2019-12-13	37.0466	1		4	0		1	1	2	Not available	0	1			N/A	1									0	0
PqDxyh9	0	0	2019-12-15	52.9068	0		3	1		0	0	0	4	0	0	0	1	Abnormal echocardiogram	0	0		2	1	2	0	1	0	0	0										1
tHmSVGK	0	0	2019-12-16	50.4685	0		3	0		1	1	2	Not available	0	1			N/A	1									0	0
yjGOClt	0	1	2019-12-16	53.6192	1		5	0		0	1	2	Not available	0	0	0	1	Recurrent DVT/PE	1									0	0																				1
hw5ZeA7	0	1	2019-12-16	45.7644	0		3	0		0	0	1	Not available	0	1			N/A	1					0				0	0
uUWCjJf	0	0	2019-12-17	51.3945	1		5	1	1	0	0	0	6	0	1			N/A	1									0	0
MlzvAro	0	0	2019-12-17	53.2932	0		3	0		1	1	2	Not available	0	1			N/A	1									0	0
DvSeSs9	0	0	2019-12-18	20.8493	1		5	1	1	1	1	2	Not available	0	1			N/A	1									0	0
rBODENQ	6	1	2019-12-18	20.6466	1		5	1		0	1	2	Not available	0	0	0	1	Obesity	1									0	0													1
g4vbpXA	1	0	2019-12-18	42.5918	1		5	1		1	1	2	Not available	0	1			N/A	1									0	0
VMluWjd	0	0	2019-12-19	25.1808	1		5	0	1	0	1	2	Not available	0	0	0	1	Obesity	1									0	0													1
ywb0TXQ	0	0	2019-12-19	45.674	1		5	0	1	1	1	2	Not available	0	1			N/A	1									0	0
XibV23G	0	0	2019-12-19	67.6164	1		5	0		1	1	2	Not available	0	1			N/A	1									0	0
rcxNXsT	1	0	2019-12-19	40.4274	1		5	1		0	1	2	Not available	0	0	0	1	Kidney stone, multiple medical issues	1									0	0				1										1
COhfeFK	0	1	2019-12-19	24.2027	1		5	1		0	1	2	Not available	0	0	0	1	Obesity	1									0	0													1
2Oh4dUp	0	0	2019-12-19	44.9644	1		5	0	1	1	1	2	Not available	0	1			N/A	1									0	0
ZoIVvMU	0	0	2019-12-20	40.0411	0		5	0		1	1	2	Not available	0	1			N/A	1									0	0
SEEGUKx	0	0	2019-12-21	44.7726	1		5	0	1	0	1	2	Not available	0	0	0	1	Multiple med issues (and alternate donors available) reflux, subglottic stenosis s/p dilation Cutaneious lupus asthma hyperlipidemia Takes supplement Isagenix	1									0	0				1			1				1
Sq4uO6O	0	0	2020-01-07	63.8986	1		5	1		0	1	2	Not available	0	0	0	1	Several UTIs	1									0	0
AfWpelz	0		2020-01-08	53.7534	1		2	0		1	1	2	Not available	0	1			N/A	1									0	0
YAT699R	0	0	2020-01-10	26.2192	0		1	0		1	1	2	Not available	0	1			N/A	1									0	0
T1dB9So	0	0	2020-01-10	42.1863	1		4	0		0	1	2	Not available	0	0	0	1	Obesity	1									0	0													1
hxTBBTH	1	0	2020-01-11	24.5918	1		0	1		1	1	2	Not available	0	1			N/A	1									0	0
6rZJOkF	0	0	2020-01-14	47.9534	1		5	1		1	1	2	Not available	0	1			N/A	1									0	0
r4ByzU6	0	0	2020-01-19	34.4877	1		5	0	1	0	1	2	Not available	0	0	0	1	Obesity	1									0	0													1
TuK5E1p	0	0	2020-01-21	63.4247	0		5	0		0	1	2	Not available	0	0	0	1	CAD s/p stent	1									0	0										1
DKkSvuR	1	0	2020-01-22	59.3178	1		5	0		0	1	2	Not available	0	0	0	1	Pre-diabetes mellitus	1									0	0																1
4NZsrPK	1	0	2020-01-24	41.1205	1		5	0		1	1	2	Not available	0	1			N/A	1									0	0
8gDC8gW	7	0	2020-01-24	40.7233	0		0	1		0	0	1	Not available	0	1			N/A	1									0	0
fJQ5l1N	1	0	2020-01-26	54.1534	1		4	0		0	1	2	Not available	0	0	0	1	Seizures	1									0	0																			1
QWgDto0	0	0	2020-01-29	55.7945	0		3	0		0	0	0	Not available	0	0	1		N/A	0	2	substance use disorder	2	1	?	0	0	?	0	0
a8fhZsM	0	0	2020-01-31	56.811	1		5	0		1	1	2	Not available	0	1			N/A	1									0	0
LU5zi6Q	0	0	2020-02-01	57.5534	1		5	1		0	0	0	7	0	1			N/A	1									0	0
52czPwm	6	0	2020-02-02	24.9589	0		5	1		1	1	2	Not available	0	1			N/A	1									0	0
RXS47Et	0	0	2020-02-03	35.5123	0		1	0		0	0	0	Not available	0	1			N/A	0	0		2	1	2	0	0	0	0	0
5Cjwn2V	0	0	2020-02-03	54.9123	0		5	0	1	0	1	2	Not available	0	1			N/A	0	1	Does not live in USA, not related to recipient							0	0
f9whFab	0	0	2020-02-03	64.189	0		5	0		0	0	0	Not available	0	1			N/A	1									0	0
8KIDrJJ	0	0	2020-02-03	55.0137	0		5	0	1	0	1	2	Not available	0	0	0	1	Multiple medical issues	1									0	0				1
k3jGgVs	0	0	2020-02-04	63.337	1		4	0		0	1	2	Not available	0	0	0	1	High risk for kidney stone	0	0		2	1	2	0	0	2	0	0														1
HyJJbrN	3	1	2020-02-05	32.3233	1		5	1		0	1	2	Not available	0	0	0	1	Obesity	1									0	0													1
rxjpZAz	0	0	2020-02-05	66.3973	1		5	1		1	1	2	Not available	0	1			N/A	1									0	0
MoCDuBm	2	0	2020-02-06	40.3534	1		0	0		1	1	2	Not available	0	1			N/A	1									0	0
WEOQByx	0	1	2020-02-06	48.6384	0		5	1		1	1	2	Not available	0	1			N/A	1									0	0
pRC4cc0		1	2020-02-06	65.3699	1		4	1		0	1	2	Not available	0	0	0	1	Obesity	1									0	0													1
ILrU4QX	0	0	2020-02-07	55.0356	0		3	1		1	1	2	Not available	0	1			N/A	1									0	0
OX9QeFd	0	0	2020-02-10	46.2712	0		5	0		1	1	2	Not available	0	1			N/A	1									0	0
VXApavA	1	0	2020-02-10	29.5151	1		4	1		1	1	2	Not available	0	1			N/A	1									0	0
IeGneqk	7	1	2020-02-11	78.0137	0		3	0		0	0	1	Not available	0	0	0	1	Disability, smoker	1									0	0											1					1
tqKTg87	0	0	2020-02-11	40.4192	1		1	1		1	1	2	Not available	0	1			N/A	1									0	0
f11ydOr	7	1	2020-02-13	35.0384	0		1	0		0	0	0	Not available	0	1			N/A	0	0		2	1	2	0	0	0	1	0
mJU3xPZ	0	0	2020-02-14	35.3479	1		5	0		0	1	2	Not available	0	0	0	1	Obesity	1									0	0													1
IX0giyL	0	0	2020-02-15	23.7945	1		5	1	1	0	1	2	Not available	0	0	0	1	Obesity	1									0	0													1
5CHH93B	0	0	2020-02-16	49.4548	0		3	1		0	0	0	3	0	1			N/A	1									0	0
QCRHk1P	0	0	2020-02-16	42.0356	1		5	1	1	1	1	2	Not available	0	1			N/A	1									0	0
uSDeYUL	0	0	2020-02-16	20.3123	1		5	1	1	1	1	2	Not available	0	1			N/A	1									0	0
iq1WRdV	0	0	2020-02-16	48.2904	1		3	0		1	1	2	Not available	0	1			N/A	1									0	0
hgRhxvH	0	0	2020-02-17	59.6822	1		5	0	1	0	0	1	Not available	0	0	0	1	DVT after childbirth	1									0	0																				1
S83DGdB			2020-02-17	51.3014	0		5	1	1	0	1	2	Not available	0	0	0	1	Obesity	1									0	0													1
uPeOvXF	0	0	2020-02-18	58.5726	0		3	1		0	0	0	5	0	1			N/A	1									0	0
kO2x7Ws	1	0	2020-02-18	24.9205	1		4	1		1	1	2	Not available	0	1			N/A	1									0	0
Ddi17OC	0	0	2020-02-18	53.8658	1		5	1	1	0	1	2	Not available	0	0	0	1	Diabetes mellitus	1									0	0																1
fZ4UuWU	0	0	2020-02-19	24.8438	1		5	0		0	1	2	Not available	0	0	0	1	Obesity	1									0	0													1
efOI68M	0	0	2020-02-19	50.7753	1		5	1	1	0	1	2	Not available	0	0	0	1	Obesity. seizures, others	1									0	0				1									1						1
rzWwItg	0	1	2020-02-19	29.337	1		5	1	1	1	1	2	Not available	0	1			N/A	1									0	0
sBbzuY1	0		2020-02-20	74.2466	1		5	1		1	1	2	Not available	0	1			N/A	1									0	0
V9ws60K	0	0	2020-02-21	52.1534	0		5	0		0	1	2	Not available	0	0	0	1	Obesity	1									0	0													1
XlsEJNo	0	0	2020-02-22	47.6247	1		5	0	1	0	1	2	Not available	0	0	0	1	Multiple medical issues	1									0	0				1
K8pjfZG	0	0	2020-02-23	50.9288	0		0	1		0	0	0	Not available	0	0	0	1	Bilateral variant anatomy	0	0		2	1	2	0	0	0	0	0
9bZvigG	0	0	2020-02-23	35.211	1		5	1	1	0	1	2	Not available	0	0	0	1	?	1									0	0				1
iGsqieb	0	0	2020-02-24	56.7479	1		5	0		1	1	2	Not available	0	1			N/A	1									0	0
m96hjOj	0	0	2020-02-24	40.1041	0		3	0		1	1	2	Not available	0	1			N/A	1									0	0
D4Hmh2x	6	1	2020-02-25	31.0274	1		5	1		0	1	2	Not available	0	0	0	1	Obesity	1									0	0													1
8scE3Ck	2	0	2020-02-26	58.1918	1		2	1		0	0	0	Not available	0	1			N/A	1									0	0
roaVVwn	6	0	2020-02-28	64.7288	1		5	1		0	0	0	6	0	0	1		Abnormal stress test, recommended cath -> did not obtain	0	0		3	1	2	0	0	1	0	0										1
dDDpSTs	0	0	2020-02-29	54.7151	1		3	0		0	0	0	6	0	1			N/A	1									0	0
eV9lMDB	0	0	2020-02-29	30.7863	1		1	0		1	1	2	Not available	0	1			N/A	1									0	0
H2iQPMJ	0	0	2020-03-02	70.6685	1		3	0		1	1	2	Not available	0	1			N/A	1									0	0
2pKZlKP	0	0	2020-03-03	32.4986	1		5	0		1	1	2	Not available	0	1			N/A	1									0	0
nmp9Cuy	0	1	2020-03-03	45.7096	1		4	0		0	1	2	Not available	0	0	0	1	Obesity	1									0	0													1
v8BBT9m	0	1	2020-03-04	25.9096	1		5	0	1	1	1	2	Not available	0	1			N/A	1									0	0
nGApIqu	7	1	2020-03-05	65.7945	1		5	1		1	1	2	Not available	0	1			N/A	1									0	0
DfwDkbg	0	0	2020-03-07	24.5342	0		5	1		1	1	2	Not available	0	1			N/A	1									0	0
uHow82W	6	1	2020-03-08	19.3096	1		5	1		0	1	2	Not available	0	0	0	1	Obesity	1									0	0													1
6dpYFFR	0	0	2020-03-08	71.3616	1		5	0		1	1	2	Not available	0	1			N/A	1									0	0
DGG6AD1	0	0	2020-03-09	40.9315	0		5	1		0	1	2	Not available	0	0	0	1	Obesity	1									0	0													1
XpP9H4A	1	0	2020-03-11	44.0356	0		4	1		1	1	2	Not available	0	1			N/A	1									0	0
Tmvk7qA	0	0	2020-03-13	27.7589	1		4	0		1	1	2	Not available	0	1			N/A	1									0	0
n3iHLmM	0	0	2020-03-14	38.6904	1		5	1		0	0	0	5	0	0	0	1	Bilateral medullary nephrocalcinosis with nonobstructing stones, future CKD risk	0	0		3	1	2	0	0	2	0	0														1
zGGrU89	2	0	2020-03-14	60.2329	1		5	1	1	1	1	2	Not available	0	1			N/A	1									0	0
Rsa5zs1	0	0	2020-03-14	52.2329	1		5	1		1	1	2	Not available	0	1			N/A	1									0	0
wc4ZOzj			2020-03-14	38.2219	1		5	1		1	1	2	Not available	0	1			N/A	1									0	0
EYyGAR5	0	0	2020-03-18	41.9562	1		5	0		1	1	2	Not available	0	1			N/A	1									0	0
c2OkZUX	0	0	2020-03-19	46.9425	0		5	1		1	1	2	Not available	0	1			N/A	1									0	0
BQcACNt	0	0	2020-03-19	46.9178	1		5	1		0	0	1	Not available	0	1			N/A	1									0	0
2MofkoV	7	1	2020-03-25	30.7041	1		1	0		0	1	2	Not available	0	0	0	1	Obesity, kidney stone	1									0	0													1	1
IBTz8Jg	0	0	2020-04-06	49.9425	0		5	0		1	1	2	Not available	0	1			N/A	1									0	0
gV1mUXi	0	0	2020-04-15	22.4027	1		1	0		0	1	2	Not available	0	0	0	1	Autoimmune markers concerning for the future development of lupus	0	0		1	0	1	0	0	0	0	0							1
EcaSdN9	0	0	2020-05-02	36.8767	0		5	0		1	1	2	Not available	0	1			N/A	1									0	0
oSkrNBs	1		2020-05-04	60.4877	0		4	0		0	1	2	Not available	0	0	0	1	Hypertension on two medications	1									0	0									1	1
okNeW9q	0	0	2020-05-15	27.4658	1		4	1		1	1	2	Not available	0	1			N/A	1									0	0
yVibGMX	0	0	2020-05-15	48.9726	1		3	0		0	0	0	Not available	0	0	0	1	Low GFR	0	0		2	1	2	0	0	0	0	0																		1
tDNdfeL	0	0	2020-05-16	24.5699	0		5	1		1	1	2	Not available	0	1			N/A	1									0	0
JBF8JKh	0	0	2020-05-21	54.7616	0		0	1		0	1	2	Not available	0	0	0	1	CAD s/p stent, rheumatoid arthritis on methotrexate	1									0	0							1			1
awq9AtM	6	0	2020-05-30	64.1233	0		5	1		0	0	0	Not available	0	1			N/A	1									0	0
fz2ucJL	2	0	2020-06-02	37.3753	1		1	1		1	1	2	Not available	0	1			N/A	1									0	0
U7Cp90t	0	0	2020-06-08	64.0219	0		2	1		0	0	0	2	0	0	0	1	Moderate aortic stenosis, moderate-to-severe aortic regurgitation, ascending aortic aneurysm	0	0		3	1	2	0	0	2	0	0										1
ofzr1vJ	0	0	2020-06-09	64.3068	1		2	1		0	0	0	1	0	0	0	1	Renal aneurysm, cortical scarring on CT	0	0		1	0	2	0	0	2	0	0
a2i2CiJ	0	0	2020-06-09	31.5123	0		3	1		0	0	0	2	0	1			N/A	1									0	0
DHHVK4z	0	0	2020-06-09	29.7288	0		3	1		0	0	0	3	0	1			N/A	1									0	0
189kVo2	0	0	2020-06-10	38.2712	1		1	1		0	1	2	Not available	0	0	0	1	Obesity	1									0	0													1
88ZpVs4	1	0	2020-06-23	44.6986	1		5	1		1	1	2	Not available	0	1			N/A	1									0	0
Zrfb4d4	0	0	2020-06-24	43.5616	1		5	0		1	1	2	Not available	0	1			N/A	1									0	0
8CDsk1l	0	0	2020-06-26	39.9205	1		5	0		1	1	2	Not available	0	1			N/A	1									0	0
yWSWt28	0	0	2020-06-26	42.3945	1		5	0		1	1	2	Not available	0	1			N/A	1									0	0
CgV3L7f	0	0	2020-06-26	51.9808	1		5	0		1	1	2	Not available	0	1			N/A	1									0	0
kg2jBQN	7	1	2020-06-29	19.4466	1		3	1		0	1	2	Not available	0	1			N/A	0	1	Age < 21 years							0	0
nNxzA3t			2020-06-29	22.9151	1		1	1		0	1	2	Not available	0	0	0	1	Obesity	1									0	0													1
GEqxBZz			2020-07-01	18.8301	1		4	1		0	1	2	Not available	0	0	0	1	Diabetes mellitus	0	1	Age < 21 years							0	0																1
N3GzkK3	0	0	2020-07-02	39.2301	0		1	0		1	1	2	Not available	0	1			N/A	1									0	0
FKcBorc	0	0	2020-07-06	61.4822	1		5	0		0	1	2	Not available	0	0	0	1	Kidney stone, ? COPD	1									0	0											1			1
lGW4CXd	0	0	2020-07-06	61.8521	1		5	0		0	1	2	Not available	0	0	0	1	Obesity	1									0	0													1
VR7UEVK	0	0	2020-07-06	39.9945	1		5	0	1	0	0	1	Not available	0	1			N/A	1									0	0
8L1gWc1	0	0	2020-07-07	41.4466	0		1	0		1	1	2	Not available	0	1			N/A	1									0	0
Km8GYLZ	0	0	2020-07-07	43.1973	0		5	0	1	0	1	2	Not available	0	0	0	1	Obesity	1									0	0													1
1hq6y0F	1	0	2020-07-07	24.2301	0		1	0		1	1	2	Not available	0	1			N/A	1									0	0
mNEAQzE	0	0	2020-07-07	66.0137	1		4	0		1	1	2	Not available	0	1			N/A	1									0	0
eFgAPZr	0	0	2020-07-08	45.2329	0		1	0		1	1	2	Not available	0	1			N/A	1									0	0
dZTgWLQ	0	0	2020-07-10	37.8575	0		5	0		1	1	2	Not available	0	1			N/A	1									0	0
D7tCE4C	0	0	2020-07-11	44.4082	1		5	0	1	0	1	2	Not available	0	0	0	1	Obesity	1									0	0													1
Y9zB4QW	7	1	2020-07-12	45.9589	1		5	1		0	1	2	Not available	0	0	0	1	Obesity	1									0	0													1
dvEi2PH	0	0	2020-07-13	58.5233	1		5	0	1	1	1	2	Not available	0	1			N/A	1									0	0
QhNv4un	0	0	2020-07-13	52.126	1		5	0	1	1	1	2	Not available	0	1			N/A	1									0	0
AjzIKvA	0	0	2020-07-13	42.5616	0		5	0	1	1	1	2	Not available	0	1			N/A	1									0	0
fmcur1G	0	0	2020-07-13	52.5507	1		5	0		0	1	2	Not available	0	0	0	1	Obesity	1									0	0													1
AoaMy7U	0	0	2020-07-14	21.0384	1		1	0		0	1	2	Not available	0	0	0	1	Obesity	1									0	0													1
SvjaOIA	0	0	2020-07-15	57.0877	0		3	0		1	1	2	Not available	0	1			N/A	1									0	0
mYx9VCz	1	0	2020-07-16	38.2	1		4	0		1	1	2	Not available	0	1			N/A	1									0	0
o5wLAe7	1	0	2020-07-16	64.2521	0		5			0	0	2	Not available	0	1			N/A	1									0	0
lEHSZX6	0	0	2020-07-20	24.4767	0		1	1		0	0	0	Not available	0	0	0	0	N/A	0	2	History of depression, anxiety, suicidal ideation	0	0	1	0	0	1	0	0
q2jfWOQ	0	0	2020-07-22	51.589	0		3	1		1	1	2	Not available	0	1			N/A	1									0	0
4o21CIq	0	0	2020-07-23	54.3288	1		3	0		1	1	2	Not available	0	1			N/A	1									0	0
aQcvSbD	0	0	2020-07-23	34.7178	1		3	0		0	1	2	Not available	0	0	0	1	New seizure diagnosis	1									0	0																			1
c7nJZU7	0	0	2020-07-24	60.8986	0		5	0		0	1	2	Not available	0	0	0	1	Obesity, hypertension on two medications	1									0	0									1	1			1
2MSDqll	1	0	2020-07-27	33.2356	1		5	1		1	1	2	Not available	0	1			N/A	1									0	0
OhMZth6	0	0	2020-07-29	33.5041	1		4	1		1	1	2	Not available	0	1			N/A	1									0	0
ODCvPJP	0	0	2020-07-29	62.8384	1		3	1		1	1	2	Not available	0	1			N/A	1									0	0
DuE0OQW	0	0	2020-07-29	61.4521	1		5	1	1	0	1	2	Not available	0	0	0	1	Obesity	1									0	0													1
UdvOeXU	0	0	2020-07-31	57.6658	0		5	1		0	1	2	Not available	0	0	0	1	Hypertension on two medications	1									0	0									1	1
pQ47jop	0	0	2020-07-31	26.0384	1		4	0		1	1	2	Not available	0	1			N/A	1									0	0
7u4T6yJ	0	0	2020-08-02	50.5452	1		5	0	1	1	1	2	Not available	0	1			N/A	1									0	0
yNvOwaR	7	0	2020-08-03	58.6877	1		3	1		1	1	2	Not available	0	1			N/A	1									0	0
vohTK7c	0	0	2020-08-04	30.2712	1		4	1		1	1	2	Not available	0	1			N/A	1									0	0
UUzpqGP	6	0	2020-08-04	35.2932	1		4	1		1	1	2	Not available	0	1			N/A	1									0	0
cUxYHbq		0	2020-08-06	50.9342	0		3	0		0	0	2	Identical	0	1			N/A	0	1	Ambivalence about donation	1	1	2	0	0	1	0	0
2zeJWLZ	0	0	2020-08-07	45.8466	1		4	1		1	1	2	Not available	0	1			N/A	1									0	0
kjXlv6x	0	0	2020-08-10	35.5151	1		3	1		0	1	2	Not available	0	0	0	1	Obesity	1									0	0													1
HUNVUi0	2	0	2020-08-10	32.6521	1		3	1		1	1	2	Not available	0	1			N/A	1									0	0
fjBjLfN	0	1	2020-08-10	41.5041	1		1	1		0	0	0	Not available	0	0	1		N/A	0	0		1	1	3	0	0	1	0	0
w01zgUs	0	0	2020-08-11	35.0849	0		1	0		0	0	0	Not available	0	0	1		N/A	0	1	Heavy alcohol use	0	1	2	0	0	1	0	0
eHRBsPm	1	0	2020-08-11	22.8192	1		5	1	1	0	0	1	Not available	0	0	0	1	Kidney stone	1									0	0														1
8ebMuTX	0	0	2020-08-12	46.4274	1		5	1		1	1	2	Not available	0	1			N/A	1									0	0
vUxoB3k	0	0	2020-08-12	48.3342	0		5	1		1	1	2	Not available	0	1			N/A	1									0	0
MysbrCp	0	1	2020-08-16	27.1644	1		5	1		1	1	2	Not available	0	1			N/A	1									0	0
EWnpqr7		0	2020-08-18	63.737	1		4	0		1	1	2	Not available	0	1			N/A	1									0	0
o7k3baj	7	1	2020-08-19	51.1123	0		4	1		1	1	2	Not available	0	1			N/A	1									0	0
18dBpVq	7	1	2020-08-19	48.7233	1		5	1		1	1	2	Not available	0	1			N/A	1									0	0
DkrnP55	7	1	2020-08-19	48.5288	1		5	1		0	1	2	Not available	0	0	0	1	Obesity	1									0	0													1
iIM780p	0	0	2020-08-21	56.6164	0		3	0		1	1	2	Not available	0	1			N/A	1									0	0
AfrYStz	0	0	2020-08-23	50.3699	0		5	0		1	1	2	Not available	0	1			N/A	1									0	0
u0gA8A3			2020-08-24	56.2384	0		5	1	1	0	0	0	?	0	0	0	0	N/A	0	0		3	1	2	0	0	2	0	0
scBJE2D	0	0	2020-08-27	28.1863	0		3	1		1	1	2	Not available	0	1			N/A	1									0	0
m1HSQ9S	0	0	2020-08-31	28.9973	1		5	0		0	1	2	Not available	0	0	0	1	Obesity	1									0	0													1
YXmjs6P	7	1	2020-08-31	22.2192	1		5	0		1	1	2	Not available	0	1			N/A	1									0	0
zBkZZhn	7	1	2020-08-31	31.3014	0		1	0		1	1	2	Not available	0	1			N/A	1									0	0
XHkta1I	1	1	2020-09-06	57.8164	1		5	1		1	1	2	Not available	0	1			N/A	1									0	0
EvBUtUu	0	0	2020-09-08	65.8164	0		5	0		1	1	2	Not available	0	1			N/A	1									0	0
7wXsBZ8	3	1	2020-09-10	27.3671	1		4	0		1	1	2	Not available	0	1			N/A	1									0	0
uE2FJtc	1	0	2020-09-13	41.7616	1		3	1		0	1	2	Not available	0	0	0	1	Obesity	1									0	0													1
ByWsNyi			2020-09-13	47.0822	0		0	1		0	1	2	Not available	0	0	0	1	Hypertension on two medications	1									0	0									1	1
MaQbx08	0	0	2020-09-15	44.3288	1		5	1		1	1	2	Not available	0	1			N/A	1									0	0
ENfyphk	0	0	2020-09-15	42.1863	1		5	1	1	0	1	2	Not available	0	0	0	1	CAD s/p stent	1									0	0										1
ImyYoQr	0	0	2020-09-15	52.7562	0		5	1		1	1	2	Not available	0	1			N/A	1									0	0
Bu7A4CG	0	0	2020-09-16	43.2411	1		5	1		0	1	2	Not available	0	0	0	1	Obesity	1									0	0													1
YuoXx1o	0	0	2020-09-21	46.6904	0		2	0		0	0	0	Not available	0	0	1		N/A	0	0		1	1	2	0	0	1	0	0
HSNEvik	0	0	2020-09-21	50.9863	1		0	0		1	1	2	Not available	0	1			N/A	1									0	0
HkClPXi	0	0	2020-09-21	52.2548	1		5	0		1	1	2	Not available	0	1			N/A	1									0	0
FIqp3yE	0	0	2020-09-22	42.9507	1		5	1		1	1	2	Not available	0	1			N/A	1									0	0
jkcXJUS	0	0	2020-09-23	52.3836	1		5	0		0	1	2	Not available	0	0	0	1	Breast cancer, kidney stone	1									0	0												1		1
LN8RHlq	0	0	2020-09-23	51.0384	0		5	0		1	1	2	Not available	0	1			N/A	1									0	0
CxdVckE		0	2020-09-24	23.7973	0		3	0		1	1	2	Not available	0	1			N/A	1									0	0
HdX6vUD	0	0	2020-09-26	60.9452	1		5	0	1	0	1	2	Not available	0	0	0	1	Obesity, thyroid cancer, sjogren's syndrome	1									0	0							1					1	1
OHF3FwE	0	0	2020-09-28	46.0712	1		5	0		1	1	2	Not available	0	1			N/A	1									0	0
fXF72nm	0	0	2020-09-29	48.2822	0		4	0		0	0	1	Not available	0	1			N/A	1									0	0
D9WBIjh	0	0	2020-09-30	32.5397	1		4	0		1	1	2	Not available	0	1			N/A	1									0	0
UGeZRtK	0	0	2020-09-30	37.8247	1		0	0		0	0	1	Not available	0	1			N/A	1									0	0
zkJb4yT	0	0	2020-10-02	32.8438	1		3	0		1	1	2	Not available	0	1			N/A	1									0	0
jBqqrX6	0	0	2020-10-02	70.4521	0		3	0		0	1	2	Not available	0	0	0	1	CAD s/p stent, PE	1									0	0										1										1
HLIjsz8	0	0	2020-10-03	71.0795	1		2	0		0	1	2	Not available	0	0	0	1	CAD s/p stent, HTN, TIA	1									0	0									1	1
JEyMr2W	0	0	2020-10-05	38.5781	1		5	1		1	1	2	Not available	0	1			N/A	1									0	0
KyzbKuh	0	0	2020-10-08	35.9671	1		5	1	1	1	1	2	Not available	0	1			N/A	1									0	0
eJmI3fj	0	0	2020-10-08	41.6411	0		5	0		1	1	2	Not available	0	1			N/A	1									0	0
r5wgzrL	0	0	2020-10-12	42.3452	0		5	1		1	1	2	Not available	0	1			N/A	1									0	0
gzYxEim	0	0	2020-10-13	51.4767	1		5	0		0	0	0	6	0	1			N/A	1									0	0
rZyrfUn	0	0	2020-10-13	54.874	1		5	1		1	1	2	Not available	0	1			N/A	1									0	0
1y8IxFY	0	0	2020-10-13	34.463	0		5	0		1	1	2	Not available	0	1			N/A	1									0	0
4SNJ19n	0	0	2020-10-14	40.4877	1		5	0		1	1	2	Not available	0	1			N/A	1									0	0
PfUSh09	1	0	2020-10-15	50.6849	1		3	0		1	1	2	Not available	0	1			N/A	1									0	0
V63gnWN	0	0	2020-10-16	52.2548	1		5	0		1	1	2	Not available	0	1			N/A	1									0	0
35DTR3B	0	0	2020-10-17	40.737	1		5	0		1	1	2	Not available	0	1			N/A	1									0	0
iO4Rj0J		0	2020-10-17	60.8247	0		5	0		1	1	2	Not available	0	1			N/A	1									0	0
I4zAOBh	0	0	2020-10-17	70.5342	0		5	0		0	1	2	Not available	0	0	0	1	Atrial fibrillation on Eliquis	1									0	0										1
IsOKpen	1	0	2020-10-19	72.326	0		0	1		0	0	2	Not available	0	1			N/A	1									0	0
HNvQ5hF	6	1	2020-10-20	29.5753	0		1	1		1	1	2	Not available	0	1			N/A	1									0	0
DAteE2k	0	0	2020-10-20	45.7151	0		5	0		1	1	2	Not available	0	1			N/A	1									0	0
sex46s6	0	0	2020-10-20	60.4493	1		5	0		0	1	2	Not available	0	1			N/A	0	1	Opioid dependence							0	0
R02Ld9m	0	0	2020-10-22	40.9863	0		5	0		0	1	2	Not available	0	0	0	1	Ulcerative colitis on remicaide and azathioprine	1									0	0							1
0RcVx2b	0	0	2020-10-25	21.074	0		1	0		0	0	0	Not available	0	0	0	1	HTN in context of young age	0	1	Continued use of nicotine pouches and vaping in context of young age	1	1	2	0	0	1	0	0									1	1
eqdM69b	0	0	2020-10-28	69.8986	1		5	0		1	1	2	Not available	0	1			N/A	1									0	0
fXcFPhs		0	2020-11-02	56.0575	1		5	1		1	1	2	Not available	0	1			N/A	1									0	0
4YAmyKE	1	0	2020-11-03	58.663	0		3	1		0	1	2	Not available	0	0	0	1	Hypertension on two medications	1									0	0									1	1
G7H8NIr	1	0	2020-11-04	52.1753	0		4	1		1	1	2	Not available	0	1			N/A	1									0	0
37319IM	1	0	2020-11-06	62.2767	1		3	1		0	0	0	Identical	0	0	0	1	Chronic anemia	0	0		3	1	2	0	0	1	0	0
3HHyBeG	0	0	2020-11-07	58.274	1		0	0		1	1	2	Not available	0	1			N/A	1									0	0
iAxmTDN	1	0	2020-11-09	35.8274	0		1	1		1	1	2	Not available	0	1			N/A	1									0	0
0M6BnOM	0	0	2020-11-13	65.2247	0		4	1		1	1	2	Not available	0	1			N/A	1									0	0
IygHdKj	0	0	2020-11-16	54.5918	0		5	1		1	1	2	Not available	0	1			N/A	1									0	0
sRQQkq6	0	0	2020-11-16	54.3534	0		5	0		0	1	2	Not available	0	0	0	1	History of DVT, on coumadin	1									0	0																				1
N69bMJC	0	1	2020-11-18	40.0164	1		1	1		0	1	2	Not available	0	0	0	1	Obesity	1									0	0													1
yvkJzAi	0	0	2020-11-21	67.6329	1		5	0		1	1	2	Not available	0	1			N/A	1									0	0
H5pMH97	1	0	2020-11-29	52.0603	1		5	1		1	1	2	Not available	0	1			N/A	1									0	0
0MOEJji	0	0	2020-12-01	38.6274	0		5	0	1	0	1	2	Not available	0	0	0	1	Diabetes mellitus	1									0	0																1
dNcGLhR	0	0	2020-12-02	56.5342	1		5	1	1	0	1	2	Not available	0	0	0	1	Obesity	1									0	0													1
MGHj6HJ	0	0	2020-12-04	43.0822	1		5	0		1	1	2	Not available	0	1			N/A	1									0	0
zbpfCuk	0	0	2020-12-08	52.8219	1		0	0		0	1	2	Not available	0	0	0	1	Obesity	1									0	0													1
OWZ9UQQ	0	0	2020-12-13	23.4904	1		1	1		1	1	2	Not available	0	1			N/A	1									0	0
BBp5yoi	0	0	2020-12-13	21.4493	1		1	1		1	1	2	Not available	0	1			N/A	1									0	0
94ZGG1O	0	0	2020-12-14	56.7671	0		0	1		1	1	2	Not available	0	1			N/A	1									0	0
fqOlCsY	7	1	2020-12-17	30.3863	0		1	0		1	1	2	Not available	0	1			N/A	1									0	0
EpgZ0Mc	0	0	2020-12-20	65.874	1		5	1		1	1	2	Not available	0	1			? Melanoma in situ 15 years ago	1									0	0												1
9jnAMbH	0	0	2020-12-20	51.737	0		5	1		1	1	2	Not available	0	1			N/A	1									0	0
g4Uo0n4	0	0	2020-12-21	57.6795	1		5	1		1	1	2	Not available	0	1			N/A	1									0	0
12WlWEZ			2020-12-22	20.9616	1		4	1		0	0	0	5	0	1			N/A	1									0	0
cjxTNKF	0	0	2020-12-22	58.8932	0		3	1		0	0	0	7	0	1			N/A	1									0	0
3665UmT	0	0	2020-12-27	51.2055	1		5	0		0	0	0	3	0	0	1		Suspicious liver lesion on CT	0	0		1	1	2	0	0	2	0	0												1
tSug7Fi	1	0	2020-12-27	25.8658	1		5	1		0	0	0	3	0	0	1		N/A	0	1	Lacks supports	2	1	2	0	1	1	0	0
Gpww6ab	6	0	2020-12-27	16.9342	1		5	1		0	1	2	Not available	0	1			N/A	0	1	Age < 21 years							0	0
IS2haUd	0	0	2020-12-28	54.2055	1		4	0		0	1	2	Not available	0	0	0	1	Hypertension on two medications	1									0	0									1	1
DfV0wzo	0	1	2021-01-02	22.589	1		1	1		0	0	0	4	0	1			N/A	0	1	Psychology assessement given donor age < 21	1	1	1	0	1	1	0	0
vq85RoC	0	0	2021-01-15	48.0055	0		5	0	1	1	1	2	Not available	0	1			N/A	1									0	0
nm4k7th	0	0	2021-01-15	48.7151	1		5	0		1	1	2	Not available	0	1			N/A	1									0	0
1xoKYJk	0	0	2021-01-15	30.4356	1		5	0	1	1	1	2	Not available	0	1			N/A	1									0	0
DS604Vq	0	0	2021-01-15	42.5562	1		5	0		0	1	2	Not available	0	0	0	1	Obesity	1									0	0													1
AbGs88h	0	0	2021-01-16	49.8877	0		5	0		1	1	2	Not available	0	1			N/A	1					3				0	0
mczqyMB	1	0	2021-01-19	37.5534	0		4	0		0	1	2	Not available	0	0	1		N/A	0	2	Active cannabis use as self-medication for anxiety	1	1	1	0	1	1	0	0
V6W63F6	0		2021-01-20	61.8767	0		3	0		0	0	1	Not available	0	1			N/A	1									0	0
MiXQtwo	0	0	2021-01-20	67.7178	0		3	0		1	1	2	Not available	0	1			N/A	1									0	0
oulBqpw	0	0	2021-01-21	44.8795	0		4	1		1	1	2	Not available	0	1			N/A	1									0	0
dU1Wqxu	0	0	2021-01-24	65.9178	1		3	0		1	1	2	Not available	0	1			N/A	1									0	0
SR7LAfM	0	0	2021-01-26	64.6356	0		3	0		0	0	0	Not available	0	0	1		Concern about renal cortical scarring on CT	0	0		2	1	2	0	0	0	0	0
g94O61L	0	0	2021-01-26	57.3534	1		3	0		0	1	2	Not available	0	0	0	1	Obesity	1									0	0													1
KufAP4h	0	0	2021-01-28	44.8986	0		4	1		0	1	2	Not available	0	0	0	1	Hepatits C	0	1	Substance use							0	0
OSY5USA	0	1	2021-02-01	29.8548	0		5	0	1	0	0	0	5	0	0	1		C/f size mismatch, NM renal scan requested, potential donor changed his mind before this was done	0	1	Ambivalence	2	1	2	0	0	1	0	0
maLLdKa	7	0	2021-02-01	67.3205	1		4	0		0	1	2	Not available	0	0	0	1	Multiple medical concerns	1									0	0				1
37OK0NY	0	0	2021-02-01	62.4822	1		3	0		0	0	0	Not available	0	0	1		N/A	0	1	Substance use, psychological reactivity to donation process	1	0	1	0	0	2	0	0
HM14uPV	0	0	2021-02-02	46.0548	1		5	1		1	1	2	Not available	0	1			N/A	1									0	0
jyQwrcW	0	0	2021-02-02	46.9671	0		3	0		1	1	2	Not available	0	1			N/A	1									0	0
QF6mJSk	0	0	2021-02-06	32.3562	1		4	0		1	1	2	Not available	0	1			N/A	1									0	0
2guW8k3	0	0	2021-02-07	47.3205	0		4	0		1	1	2	Not available	0	1			N/A	1									0	0
TRdcxLp	0	0	2021-02-08	56.5808	0		4	0		1	1	2	Not available	0	1			N/A	1									0	0
cSNcwsf	0	0	2021-02-09	56.4137	1		5	1		1	1	2	Not available	0	1			N/A	1									0	0
ElBk7z5	7	1	2021-02-09	30.9342	0		1	1		0	1	2	Not available	0	0	0	1	Obesity	1									0	0													1
pEhuZAx	0	0	2021-02-10	55.263	0		3	0		0	1	2	Not available	0	0	0	1	Hypertension on two medications	1									0	0									1	1
3HR6pDL	0	0	2021-02-10	49.8822	1		5	0		0	0	0	Not available	0	0	0	1	High risk of future stone formation	0	0		2	1	2	0	0	2	0	0														1
7zqrNP6	0	0	2021-02-11	60.8	1		5	1		1	1	2	Not available	0	1			N/A	1									0	0
K8QEKlq	1	0	2021-02-11	32.0959	1		4	1		1	1	2	Not available	0	1			N/A	1									0	0
FJMtS9I	6	0	2021-02-11	30.6438	1		5	1	1	0	1	2	Not available	0	0	0	1	Obesity	1									0	0													1
GZuBi4C	0	0	2021-02-11	51.6575	1		4	0		0	0	1	Not available	0	1			N/A	1									0	0
cR48q10	0	1	2021-02-12	29.937	0		5	1		0	1	2	Not available	0	0	0	1	Obesity	1									0	0													1
0hLH9PU	0	0	2021-02-12	55.6247	1		5	1		0	1	2	Not available	0	0	0	1	Hydrocephalus no shunt	1									0	0																			1
X051AlN	6	1	2021-02-12	50.0384	0		5	1	1	0	1	2	Not available	0	0	0	1	Obesity	1									0	0													1
2Kf2ntN	0	0	2021-02-13	61.6548	1		5	1	1	1	1	2	Not available	0	1			N/A	1									0	0
TNQlAmZ		1	2021-02-13	51.6	0		5	1		0	1	2	Not available	0	0	0	1	Obesity	1									0	0													1
x7SYnrY	0	0	2021-02-14	32.5205	1		5	1	1	0	0	1	Not available	0	1			N/A	1									0	0
l4b9t51	7	1	2021-02-15	57.7397	1		4	1		0	1	2	Not available	0	0	0	1	Obesity	1									0	0													1
UDee855	0	0	2021-02-16	42.4685	0		5	0		0	1	2	Not available	0	0	1		N/A	0	0		3	1	2	0	0	2	0	0
lYqAF9B	0	0	2021-02-18	40.4301	1		4	1		1	1	2	Not available	0	1			N/A	1									0	0
QwolByI	0	0	2021-02-19	68.1288	1		5	1		1	1	2	Not available	0	1			N/A	1									0	0
TZpR4aT	0	0	2021-02-19	48.0082	1		5	1		1	1	2	Not available	0	1			N/A	1									0	0
2FJGOHt	0	0	2021-02-20	50.1151	1		3	0		0	0	0	0	0	0	0	1	Kidney stone	0	0		1	1	2	0	0	1	0	0														1
cddQn5p	0	0	2021-02-24	68.9425	1		3	0		1	1	2	Not available	0	1			N/A	1									0	0
3HeI392			2021-02-25	52.4219	0		3	0		0	1	2	Not available	0	0	0	1	Diabetes mellitus	1									0	0																1
eY6Cavq	0	1	2021-02-26	55.9425	1		5	1		1	1	2	Not available	0	1			N/A	1									0	0
Qi8ZdsX	0	0	2021-03-01	39.1699	1		0	0		1	1	2	Not available	0	1			N/A	1									0	0
ucG52HT	0	0	2021-03-01	46.3589	0		3	0		1	1	2	Not available	0	1			N/A	1									0	0
AypS5Sp	0	0	2021-03-02	16.7014	1		1	0		0	1	2	Not available	0	1			N/A	0	1	Age < 21 years							0	0
vcNIS2c	0	0	2021-03-02	50.074	0		3	0		1	1	2	Not available	0	1			N/A	1									0	0
bcRbKpS	0	0	2021-03-03	22.3671	0		4	0		1	1	2	Not available	0	1			N/A	1									0	0
nCEJ7Fn	0	0	2021-03-04	42.6603	0		5	0		1	1	2	Not available	0	1			N/A	1									0	0
YlReJyT	0	0	2021-03-04	51.2384	0		5	0		1	1	2	Not available	0	1			N/A	1									0	0
7utEDVf	2	0	2021-03-04	40.6904	1		5	0		1	1	2	Not available	0	1			N/A	1									0	0
6z9f7w7	0	0	2021-03-04	43.1918	0		5	0		1	1	2	Not available	0	1			N/A	1									0	0
lpUsIzT	0	0	2021-03-05	51.3507	1		5	0		1	1	2	Not available	0	1			N/A	1									0	0
qohz4aC	0	0	2021-03-05	33.4082	0		4	0		1	1	2	Not available	0	1			N/A	1									0	0
tuf20j8	0	0	2021-03-06	47.2849	0		5	0		1	1	2	Not available	0	1			N/A	1									0	0
pLHKzcR	0	0	2021-03-07	38.4932	0		3	0		0	1	2	Not available	0	1			N/A	0	1	Substance use history							0	0
mYd17gU	1	0	2021-03-07	57.8411	0		5	1		1	1	2	Not available	0	1			N/A	1									0	0
iwRzsX2	0	0	2021-03-08	31.2219	1		5	1		1	1	2	Not available	0	1			N/A	1									0	0
w3wybqO	5	0	2021-03-08	55.5507	1		5	0	1	0	1	2	Not available	0	0	0	1	Hypertension on two medications	1									0	0									1	1
p2WZLem		0	2021-03-08	63.1342	0		5	0		1	1	2	Not available	0	1			N/A	1									0	0
gD64Tzj	0	0	2021-03-09	24.5836	1		5	1		1	1	2	Not available	0	1			N/A	1									0	0
sL5aoTb	0	0	2021-03-09	56.4849	0		3	0		0	1	2	Not available	0	1			N/A	0	1	Concern re: motivation, recreational drug use, uninsured			0				0	0
jb04lVS	1	0	2021-03-09	56.0986	0		5	1		1	1	2	Not available	0	1			N/A	1									0	0
rgFXCcj	0	0	2021-03-10	71.6959	1		5	0		1	1	2	Not available	0	1			N/A	1									0	0
HqqPt38	0	0	2021-03-11	48.7589	0		5	0	1	0	0	1	Not available	0	1			N/A	1									0	0
9mUqJLU	0	0	2021-03-12	38.5425	0		5	0	1	1	1	2	Not available	0	1			N/A	1									0	0
WKXqfm2	0	0	2021-03-14	34.8904	1		4	0		1	1	2	Not available	0	1			N/A	1									0	0
E6Y8kl7	0	0	2021-03-15	49.611	0		5	0		0	1	2	Not available	0	0	0	1	Obesity	1									0	0													1
e9AqbM1	1	0	2021-03-16	34.5945	0		5	0		1	1	2	Not available	0	1			N/A	1									0	0
bJaatUw	1	0	2021-03-17	57.9671	0		4	0		0	1	2	Not available	0	0	0	1	Obesity	1									0	0													1
LTRkBYX	0	0	2021-03-18	29.8356	1		5	0	1	1	1	2	Not available	0	1			N/A	1									0	0
cW8tF4S	0	0	2021-03-18	70.7699	1		2	0		0	1	2	Not available	0	0	0	1	Hypertension on two medications	1									0	0									1	1
e9uyC4T	0	0	2021-03-19	49.7397	1		5	0		0	0	1	Not available	0	1			N/A	1									0	0
SvIjDJg	1	0	2021-03-19	56.6767	0		3	1		1	1	2	Not available	0	1			N/A	1									0	0
6yaLnrZ	0	0	2021-03-19	54.6712	1		5	0	1	0	1	2	Not available	0	0	0	1	Obesity, kidney stone	1									0	0													1	1
YXKzDng	0	1	2021-03-20	34.9096	1		0	0		0	0	0	Not available	0	1			N/A	1									0	0
2O2pFCC	0	0	2021-03-20	41.8055	0		5	0		1	1	2	Not available	0	1			N/A	1									0	0
roF72Wt	0	0	2021-03-20	70.9753	1		3	0		0	1	2	Not available	0	0	0	1	Obesity, melanoma	1									0	0												1	1
wV9wuLG			2021-03-22	46.3151	1		5	0	1	0	0	1	Not available	0	0	0	1	On Lithium	1									0	0
WSFupnD	6	1	2021-03-22	42.7644	1		5	1		1	1	2	Not available	0	1			N/A	1									0	0
xwhk1KH	0	1	2021-03-23	50.7973	0		3	0		1	1	2	Not available	0	1			N/A	1									0	0
z30tFF3	1	1	2021-03-23	44.126	1		3	0		0	1	2	Not available	0	0	1		N/A	0	0		2	1	2	0	0	2	0	0
QTpKlda	7	1	2021-03-24	42.074	1		3	0		0	0	0	4	0	1			N/A	1									0	0
50rIzM6	0	0	2021-03-24	66.4082	1		3	0		0	1	2	Not available	0	0	0	1	Breast cancer, bladder cancer, DVT on coumadin	1									0	0												1								1
5VvDiN2	0	0	2021-03-31	59.6877	0					0	0	2	5	0	1			N/A	1									0	0
em1KJRZ	0	0	2021-04-06	33.0849	0		1	0		1	1	2	Not available	0	1			N/A	1									0	0
VkaFUuA	0	0	2021-04-06	32.1288	1		5	1		0	1	2	Not available	0	0	0	1	Obesity, Rheumatoid Arthritis and Fibromyalgia, Sjogren's Syndrome, and Stevens Johnson Syndrome	0	1	Trauma history, PTSD							0	0							1						1
68wh1tw	0	0	2021-04-06	42.0164	1		5	0	1	1	1	2	Not available	0	1			N/A	1									0	0
Orw4IvQ	1	0	2021-04-07	41.4822	1		4	1		0	0	0	3	0	0	1		N/A	0	1	PTSD, history of substance use	3	1	2	0	0	2	0	0
otETiiY	0	0	2021-04-09	59.6329	1		5	1		1	1	2	Not available	0	1			N/A	1									0	0
PWbBqbF	1	0	2021-04-10	56.189	1		4	1		1	1	2	Not available	0	1			N/A	1									0	0
RrWfcmM	0	0	2021-04-13	65.2329	1		2	0		0	0	0	Not available	0	1			N/A	1									0	0
YmElnNv	0	0	2021-04-13	64.2877	1		3	0		1	1	2	Not available	0	1			N/A	1									0	0
XDh2iV9	0	0	2021-04-20	29.3918	0		1	1		0	0	0	2	0	0	1		N/A	0	0		1	1	3	0	0	2	0	0
5SPsNPP	0	0	2021-04-22	59.9178	1		5	1		1	1	2	Not available	0	1			N/A	1									0	0
459ZAsX	0	0	2021-04-23	67.0904	1		2	1		0	0	1	Not available	0	0	0	1	Obesity	1									0	0													1
HimOPWX	0	0	2021-04-25	51.0603	1		5	1		1	1	2	Not available	0	1			N/A	1									0	0
tBhK57D	6	0	2021-04-25	28.0986	1		5	0	1	1	1	2	Not available	0	1			N/A	1									0	0
mTUqYHZ	1	0	2021-04-28	47.3342	0		5	0		0	0	0	do not share any HLA antigens	0	1			N/A	1									0	0
ep9vYAd	6	0	2021-04-29	68.7041	1		2	0		0	1	2	Not available	0	0	0	1	Obesity, Hepatitis C	1									0	0													1
CMx9sOY	0	0	2021-05-01	57.463	1		3	1		1	1	2	Not available	0	1			N/A	1									0	0
3Ltsn16	0	0	2021-05-02	67.4	1		5	1		1	1	2	Not available	0	1			N/A	1									0	0
h5Curft			2021-05-03	64.937	1		2	0		0	1	2	Not available	0	0	0	1	Hypertension on two medications	1									0	0									1	1
eIUj05B	0	0	2021-05-03	47.4055	1		0	0		0	0	1	Not available	0	1			N/A	1									0	0
Y3hm58D	0	0	2021-05-03	53.0466	1		0	0		0	0	1	Not available	0	1			N/A	1									0	0
m5Ng8ax	0	0	2021-05-04	48.4795	1		5	0		0	0	1	Not available	0	1			N/A	1									0	0
mLJGQdC	7	0	2021-05-04	42.7589	1		5	0		0	1	2	Not available	0	0	0	1	Obesity	1									0	0													1
7Gb6yp1	0	0	2021-05-04	31.6356	1		5	0		0	0	1	Not available	0	1			N/A	1									0	0
IbR0il0	0	0	2021-05-04	43.8329	1		5	0		1	1	2	Not available	0	1			N/A	1									0	0
4gR2Clb	0	0	2021-05-05	38.2137	0		5	0	1	0	1	2	Not available	0	0	0	1	Kidney stone, multiple comorbidities	1									0	0				1										1
W1ANN2W	6	0	2021-05-05	20.7973	1		1	0		1	1	2	Not available	0	1			N/A	1									0	0
YpsiglU	0	0	2021-05-05	31.3699	1		5	0	1	1	1	2	Not available	0	1			N/A	1									0	0
PE0M84S	0	0	2021-05-05	26.0767	1		5	0	1	0	1	2	Not available	0	0	0	1	Obesity	1									0	0													1
hfODmp7	0	0	2021-05-05	30.4986	1		5	0		1	1	2	Not available	0	1			N/A	1									0	0
BCqp6vf	0	0	2021-05-05	18.5041	1		5	0		0	1	2	Not available	0	1			N/A	0	1	Age < 21 years							0	0
2dIoKe2	0	0	2021-05-05	34.9562	1		5	0		0	0	1	Not available	0	1			N/A	1									0	0
Rf7iRMc	0	0	2021-05-05	38.3096	1		5	0		1	1	2	Not available	0	1			N/A	1									0	0
iyr6Raj	0	0	2021-05-05	59.0849	1		5	0		0	1	2	Not available	0	0	0	1	Kidney stone	1									0	0														1
38tdaEV	0	0	2021-05-05	20.5644	1		5	0	1	0	1	2	Not available	0	0	0	1	Obesity	1									0	0													1
LwzuX8z	0	0	2021-05-05	29.8959	1		5	0	1	0	1	2	Not available	0	0	0	1	Obesity	1									0	0													1
IA5lnEp	0	0	2021-05-05	56.9644	1		5	0		1	1	2	Not available	0	1			N/A	1									0	0
PB3dmQ6	0	0	2021-05-05	41.9233	1		5	0		0	1	2	Not available	0	0	0	1	Obesity	1									0	0													1
90gh2wf	0	0	2021-05-05	36.8849	0		5	0	1	0	1	2	Not available	0	0	0	1	Hypertension	1									0	0									1	1
WKdmtC7	0	0	2021-05-05	50.7973	1		5	0	1	0	1	2	Not available	0	0	0	1	Obesity	1									0	0													1
Vtm6bc5	0	0	2021-05-05	37.4959	1		5	0	1	0	1	2	Not available	0	0	0	1	Obesity	1									0	0													1
kzJkDom	0	0	2021-05-05	36.8932	1		1	0		0	1	2	Not available	0	0	0	1	Transfusion x 2 during L & D; had been on gestational lovenox/ASA d/t hx of Factor V Leiden. Also gestational DM Also Fhx of thrombosis.	1									0	0																1				1
UH8QbTq	0	0	2021-05-05	42.863	1		5	0	1	0	1	2	Not available	0	0	0	1	Obesity	1									0	0													1
7C14Fhg	0	0	2021-05-05	42.6548	1		5	0	1	1	1	2	Not available	0	1			N/A	1									0	0
6mBvN0e	0	0	2021-05-05	64.7233	0		5	0	1	0	1	2	Not available	0	0	0	1	Hypertension on two medications	1									0	0									1	1
7nnqifY	0	0	2021-05-06	49.6329	0		5	0		0	0	2	7	0	0	0	1	Melanoma	1									0	0												1
4kBiXz0	0	0	2021-05-06	56.7342	1		5	0	1	0	1	2	Not available	0	0	0	1	Obesity	1									0	0													1
kxu7e2q	0	0	2021-05-06	49.3507	0		5	0		0	0	1	Not available	0	0	0	1	Obesity	1									0	0													1
xX7usRo	0	0	2021-05-06	27.9781	0		5	0		1	1	2	Not available	0	1			N/A	1									0	0
tbSgCyV	0	0	2021-05-06	52.3863	1		5	0		1	1	2	Not available	0	1			N/A	1									0	0
lScOCgN	0	0	2021-05-06	66.1096	1		5	0	1	0	1	2	Not available	0	0	0	1	Hypertension, osteoarthritis	1									0	0									1	1
omkOjKK	0	0	2021-05-06	42.2	1		5	0		0	0	0	5	0	1			N/A	1									0	0
OkDyldh	0	0	2021-05-06	45.9836	0		5	0		0	1	2	Not available	0	0	0	1	Obesity	1									0	0													1
3P5prNQ	0	0	2021-05-06	40.0438	1		5	0	1	0	1	2	Not available	0	0	0	1	Obesity	1									0	0													1
dgSGrtb	0	0	2021-05-06	37.1589	1		5	0		1	1	2	Not available	0	1			N/A	1									0	0
0jXVrwa	0	0	2021-05-06	23.1699	1		5	0	1	1	1	2	Not available	0	1			N/A	1									0	0
ZCEt0xO	0	0	2021-05-06	49.6493	1		5	0		1	1	2	Not available	0	1			N/A	1									0	0
4AMIbvZ	0	0	2021-05-06	49.6247	1		5	0	1	0	1	2	Not available	0	0	0	1	Kidney stone, chronic UTI, cardiac issues	1									0	0										1				1
AkT7Qag	0	0	2021-05-06	51.6247	1		5	0	1	0	1	2	Not available	0	0	0	1	Kidney stone, rheumatoid arthritis	1									0	0							1							1
5gEksLt	0	0	2021-05-06	45.3068	0		5	0	1	1	1	2	Not available	0	1			N/A	1									0	0
RTHvlTz	0	0	2021-05-06	52.8712	0		5	0		0	1	2	Not available	0	0	0	1	Obesity, gout	1									0	0														1
baRFhQD	0	0	2021-05-06	31.0082	1		5	0		0	1	2	Not available	0	0	0	1	Obesity, spine arthritis on meloxicam	1									0	0														1
fhbZq3x	0	0	2021-05-06	65.3973	1		5	0		0	1	2	Not available	0	0	0	1	Spine arthritis on meloxicam	1									0	0
uClrZxg	0	0	2021-05-06	38.4411	0		5	0	1	1	1	2	Not available	0	1			N/A	1									0	0
jyBsrKh	0	0	2021-05-06	48.3616	0		5	0		0	1	2	Not available	0	0	0	1	Obesity, penile cancer	1									0	0												1	1
Ktllpba	0	0	2021-05-06	46.2411	1		5	0	1	0	1	2	Not available	0	0	0	1	Kidney stone	1									0	0														1
NqBWYh2	0	0	2021-05-06	36.8548	1		5	0	1	0	1	2	Not available	0	0	0	1	Obesity	1									0	0													1
ne9O3bj	0	0	2021-05-06	41.8301	1		5	0		1	1	2	Not available	0	1			N/A	1									0	0
AjCI9Ga	0	1	2021-05-06	43.2877	1		5	0		0	1	2	Not available	0	0	0	1	Obesity, psoriatic arthritis	1									0	0							1						1
2da4gO3	0	0	2021-05-07	35.7178	1		5	0	1	1	1	2	Not available	0	1			N/A	1									0	0
u5Z4AsL	0	0	2021-05-07	52.4548	1		5	0	1	0	1	2	Not available	0	0	0	1	Asthma, emphysema	0	1	PTSD							0	0											1
SpUkJJX	0	0	2021-05-07	60.4904	1		5	0	1	1	1	2	Not available	0	1			N/A	1									0	0
iVMk43u	0	0	2021-05-07	41	1		5	0	1	0	1	2	Not available	0	0	0	1	Obesity	1									0	0													1
aZGjTi3	0	0	2021-05-07	53.3014	1		5	0	1	0	1	2	Not available	0	0	0	1	COPD, Asthma, Chronic fatigue	0		25 year depression, cocaine use							0	0						1					1
Zd4vliN	7	1	2021-05-07	28.8329	1		5	0		1	1	2	Not available	0	1			N/A	1									0	0
k3e3ouD	0	0	2021-05-07	44.2274	1		5	0		0	1	2	Not available	0	1			N/A	0	1	PTSD, bipolar disorder							0	0
ZltBtfg	6	0	2021-05-07	19.674	0		5	0		0	0	1	Not available	0	1			N/A	0	1	Age < 21 years							0	0
HEbCE5X	0	0	2021-05-07	42.1973	1		5	0		0	1	2	Not available	0	0	0	1	Obesity	1									0	0													1
lR98133	0	0	2021-05-07	21.5781	1		5	0		1	1	2	Not available	0	1			N/A	1									0	0
vneR9tl	0	0	2021-05-08	37.8082	1		5	0	1	0	0	0	7	0	1			N/A	1									0	0
id95v79	1	0	2021-05-08	31.6986	0		1	1		0	0	0	one haplotype based on ABDRDQ. All four family haplotypes have not been identified.	0	1			N/A	1									0	0
xebHUxp	0	0	2021-05-08	32.8137	1		5	0	1	0	1	2	Not available	0	0	0	1	Obesity	1									0	0													1
5JDsQ6l	2	0	2021-05-08	39.6219	1		5	0		1	1	2	Not available	0	1			N/A	1									0	0
YnyGoz1	6	0	2021-05-08	29.2137	0		5	0	1	1	1	2	Not available	0	1			N/A	1									0	0
kGnYF7m	1	0	2021-05-08	49.2658	1		5	0	1	0	1	2	Not available	0	0	0	1	Obesity	1									0	0													1
pHxl5jb	0	0	2021-05-08	43.3616	0		5	0		0	1	2	Not available	0	0	0	1	Kidney stones	1									0	0														1
l0x9rYV	0	0	2021-05-08	44.589	1		5	0	1	1	1	2	Not available	0	1			N/A	1									0	0
PNOSUIM	0	0	2021-05-08	34.2932	1		5	0	1	1	1	2	Not available	0	1			N/A	1									0	0
ztKoCqn	0	0	2021-05-08	46.0575	0		5	0	1	0	1	2	Not available	0	0	0	1	Obesity	1									0	0													1
2DVmAEt	0	0	2021-05-09	28.1315	1		5	0	1	1	1	2	Not available	0	1			N/A	1									0	0
4ba6utk	0	0	2021-05-09	49.4658	1		5	0	1	0	1	2	Not available	0	0	0	1	Obesity	1									0	0													1
Jvzd7bW	0		2021-05-09	55.8904	1		5	0	1	1	1	2	Not available	0	1			N/A	1									0	0
SYiXPaA	0	0	2021-05-09	53.7096	0		5	0	1	1	1	2	Not available	0	1			N/A	1									0	0
zr1YeqQ	0	0	2021-05-09	49.811	1		5	0	1	1	1	2	Not available	0	1			N/A	1									0	0
hInP5fR	0	0	2021-05-09	63.0658	1		5	0	1	1	1	2	Not available	0	1			N/A	1									0	0
Bb4DtWN	0	0	2021-05-09	65.0301	1		5	0	1	1	1	2	Not available	0	1			N/A	1									0	0
t4Y8QLC	0	0	2021-05-09	49.0685	1		5	0	1	0	1	2	Not available	0	0	0	1	Obesity, psoriatic arthritis	1									0	0							1						1
P2iLKwA	0	0	2021-05-09	57.9425	1		5	0	1	1	1	2	Not available	0	1			N/A	1									0	0
lzMbpm1	0	0	2021-05-09	64.6658	1		5	0	1	0	1	2	Not available	0	0	0	1	Hypertension on medication	1									0	0									1	1
DvmLDuY	0	0	2021-05-09	53.8356	1		5	0	1	1	1	2	Not available	0	1			N/A	1									0	0
nJfxNYV	0	0	2021-05-09	63.8164	0		5	0	1	1	1	2	Not available	0	1			N/A	1									0	0
eilsHds	0	0	2021-05-09	59.7562	1		5	0	1	1	1	2	Not available	0	1			N/A	1									0	0
ix7YnMp	0	0	2021-05-09	58.6247	1		5	0	1	1	1	2	Not available	0	1			N/A	1									0	0
beU4HVP	0	0	2021-05-09	49.5233	1		5	0	1	1	1	2	Not available	0	1			N/A	1									0	0
7qg3ci8	0	0	2021-05-09	48.5808	1		5	0	1	1	1	2	Not available	0	1			N/A	1									0	0
4QwqL3C	0	0	2021-05-09	27.1342	1		5	0	1	0	0	1	Not available	0	0	0	1	Obesity, Factor V Leiden	1									0	0													1							1
u70Oiks	0	0	2021-05-09	52.1151	1		5	0	1	0	1	2	Not available	0	0	0	1	Arthristis on celecoxib	1									0	0
hq7GXF0	0	0	2021-05-09	42.5699	1		5	0	1	0	1	2	Not available	0	1			N/A	0	1	History of opioid addiction							0	0
yVsv2ip	0	0	2021-05-09	55.4548	1		5	0	1	1	1	2	Not available	0	1			N/A	1									0	0
3Vo0Yt6	0	0	2021-05-09	39.8082	0		5	0	1	1	1	2	Not available	0	1			N/A	1									0	0
s0j8VYK	1	0	2021-05-09	57.3945	0		5	0	1	0	1	2	Not available	0	0	0	1	Obesity	1									0	0													1
H3iRzx0	0	0	2021-05-09	73.7808	1		5	0	1	0	1	2	Not available	0	0	0	1	Old age, multiple medical comorbidities: chronic UTI, hiatal hernia, GERD, osteoarthritis	1									0	0				1				1
imjT2al	0	0	2021-05-09	50.5671	1		5	0	1	0	1	2	Not available	0	0	0	1	Kidney stones, breast cancer	1									0	0												1		1
Y3iYb73	6	0	2021-05-09	36.8192	0		5	0	1	1	1	2	Not available	0	1			N/A	1									0	0
0goLnYD	0	0	2021-05-09	18.3397	1		5	0	1	0	1	2	Not available	0	1			N/A	0	1	Age < 21 years							0	0
SgRAXGe	0	0	2021-05-09	50.6575	1		5	0	1	0	1	2	Not available	0	0	0	1	Obesity	1									0	0													1
rg4sIXU	0	0	2021-05-09	19.7753	0		5	0	1	0	1	2	Not available	0	1			N/A	0	1	Age < 21 years							0	0
7PZ436q	0	0	2021-05-10	46.8575	1		5	0		1	1	2	Not available	0	1			N/A	1									0	0
fijKBv4	0	0	2021-05-10	47.0904	1		5	0	1	1	1	2	Not available	0	1			N/A	1									0	0
UQymVg3	0	0	2021-05-10	23.2301	1		5	0		1	1	2	Not available	0	1			N/A	1									0	0
BDD53fW	0	0	2021-05-10	38.8521	0		5	0	1	0	0	1	Not available	0	0	0	1	Factor V leiden, brain tumor	1									0	0																			1	1
XmF7C9k	0	0	2021-05-10	51.137	0		5	0	1	0	1	2	Not available	0	0	0	1	Multiple sclerosis	1									0	0																			1
jI3WFGr	0	0	2021-05-10	51.8795	1		5	0	1	1	1	2	Not available	0	1			N/A	1									0	0
z0PUb7G	0	0	2021-05-10	20.0932	1		5	0		0	1	2	Not available	0	1			N/A	0	1	Young age < 21							0	0
i6pqL8H	6	1	2021-05-10	30.3123	1		0	0		0	0	1	Not available	0	1			N/A	0	1	Young age < 21							0	0
FrAbvL5	0	0	2021-05-10	35.6493	0		5	0	1	1	1	2	Not available	0	1			N/A	1									0	0
hT6HaLf	0	0	2021-05-10	41.9644	1		5	0		0	1	2	Not available	0	0	0	1	Obesity	1									0	0													1
0CxJXhY	0	0	2021-05-10	64.6055	1		5	0		0	1	2	Not available	0	0	0	1	Breast cancer	1									0	0												1
pCWfntO	0	0	2021-05-10	48.3945	0		5	0	1	1	1	2	Not available	0	1			N/A	1									0	0
PrbPqdv	0	0	2021-05-10	63.526	1		5	0	1	1	1	2	Not available	0	1			N/A	1									0	0
jtaxIib	0	0	2021-05-10	61.3096	1		0	0		0	0	1	Not available	0	1			N/A	1									0	0
friefwx	0	0	2021-05-11	59.126	1		3	0		0	0	0	3	0	0	1		N/A	1	1	Bipolar disorder							0	0
pTTPBpQ	1	0	2021-05-11	55.1178	0		5	0	1	0	1	2	Not available	0	0	0	1	Ulcerative colitis	1									0	0							1
btfeFOf	0	0	2021-05-11	34.7863	1		5	0	1	1	1	2	Not available	0	1			N/A	1									0	0
d5ECLNe	0	0	2021-05-11	22.474	0		5	0		0	0	1	Not available	0	1			N/A	1									0	0
XuV1RHu	0	0	2021-05-11	51.1973	0		5	0	1	0	1	2	Not available	0	0	0	1	Hypertension on two medications	1									0	0									1	1
9mDrODx	0	0	2021-05-11	49.5425	1		5	0	1	0	1	2	Not available	0	0	0	1	Obesity	1									0	0													1
fHFQ24l	0	0	2021-05-11	53.8822	1		5	0	1	0	1	2	Not available	0	0	0	1	Obesity	1									0	0													1
QF5iEE6	2	0	2021-05-11	42.7753	1		5	0		0	1	2	Not available	0	0	0	1	Antiphospholipid antibody syndrome	1									0	0																				1
WlfAqWX	0	0	2021-05-12	43.2466	0		5	0	1	0	0	2	do not share any HLA antigens (ABDRDQ).	1	1	0	0	N/A	1									0	0
N4Py9K7	0	0	2021-05-12	36.8329	1		5	0	1	1	1	2	Not available	0	1			N/A	1									0	0
JcG7NTV	0	0	2021-05-12	32.9507	1		5	0	1	0	1	2	Not available	0	0	0	1	Kidney stones, infection	1									0	0														1
pVIgP1b	0	0	2021-05-12	62.589	0		5	0	1	0	1	2	Not available	0	0	0	1	Obesity	1									0	0													1
NUR8LmL	0	0	2021-05-12	24.5342	1		5	0		1	1	2	Not available	0	1			N/A	1									0	0
1PIi9vD	0	0	2021-05-14	45.8247	0		5	0		0	1	2	Not available	0	0	0	1	Obesity	1									0	0													1
3q7qlF0	0	0	2021-05-15	62.8685	1		3	0		0	0	0	4	0	0	0	1	Low GFR	0	0		2	1	2	0	0	2	0	0																		1
AaxUCQF	0	0	2021-05-15	46.0055	1		5	0		1	1	2	Not available	0	1			N/A	1									0	0
pSzmtln	0	0	2021-05-17	53.9726	1		5	0		1	1	2	Not available	0	1			N/A	1									0	0
WzRBcEY	2	0	2021-05-20	40.8932	0		5	0	1	1	1	2	Not available	0	1			N/A	1									0	0
MxwFa40	2	0	2021-05-21	40.3397	1		1	1		0	1	2	Not available	0	0	0	1	Rheumatoid arthritis, on orencia, Imuran ,Plaquenil Duexis once/day	1									0	0							1
vysAV5x	0	0	2021-05-21	39.726	1		5	1	1	0	1	2	Not available	0	0	0	1	Epilepsy	1									0	0																			1
yiex8vw	0	0	2021-05-21	53.0411	1		3	1		1	1	2	Not available	0	1			N/A	1									1	0
u6rdG6Y	0	0	2021-05-22	40.0466	1		5	0		1	1	2	Not available	0	1			N/A	1									0	0
wR1gpyI	0	0	2021-05-24	18.0301	1		4	0		0	1	2	Not available	0	1			N/A	0	1	Age 18 years							0	0
TLsz9xV	0	0	2021-05-24	54.1534	1		5	1		0	1	2	Not available	0	0	0	1	Obesity	1									0	0													1
g4j1IfZ	0	0	2021-05-24	59.3123	1		5	0		1	1	2	Not available	0	1			N/A	1									0	0
46m12YD	6	1	2021-05-24	59.5562	1		2	1		1	1	2	Not available	0	1			N/A	1									0	0
ur8Axt3	0	0	2021-05-24	47.7151	1		5	0		1	1	2	Not available	0	1			N/A	1									0	0
bTq6Nmp	1	0	2021-05-25	39.7699	0		4	1		1	1	2	Not available	0	1			N/A	1									0	0
RgU6eJE	0	0	2021-05-26	59.3123	0		5	1		1	1	2	Not available	0	1			N/A	1									0	0
NQ0QKW4	2	0	2021-05-31	25.1452	0		1	0		0	0	0	2	0	0	1		N/A	0	0		1	0	2	0	0	2	0	0
KmbNe7h	2	0	2021-05-31	28.7973	1		1	0		1	1	2	Not available	0	1			N/A	1									0	0
JIbn15A	0	0	2021-06-03	48.9589	1		5	1		1	1	2	Not available	0	1			N/A	1									0	0
zAb4wyO	0	0	2021-06-05	41.9041	1		5	1		1	1	2	Not available	0	1			N/A	1									0	0
aRG2eAr	0	0	2021-06-07	23.1178	1		5	1		0	1	2	Not available	0	0	0	1	Obesity	1									0	0													1
x5AYlRW	0	0	2021-06-07	22.8137	1		5	1		0	1	2	Not available	0	0	0	1	?	1									0	0				1
1VL1eWT	0	0	2021-06-07	22.7836	1		5	1		1	1	2	Not available	0	1			N/A	1									0	0
L6ZgCur	0	0	2021-06-07	23.0411	1		5	1		1	1	2	Not available	0	1			N/A	1									0	0
NuewNif	0	0	2021-06-07	22.9315	1		5	1		1	1	2	Not available	0	1			N/A	1									0	0
58KEFH5	0	0	2021-06-07	22.9918	1		5	1		1	1	2	Not available	0	1			N/A	1									0	0
C2c5gST	0	0	2021-06-07	62.7699	0		5	1		1	1	2	Not available	0	1			N/A	1									0	0
gnk4Ki1	0	0	2021-06-07	23.2192	1		1	1		1	1	2	Not available	0	1			N/A	1									0	0
3N3lDNm	0	0	2021-06-07	23.4164	1		5	1		1	1	2	Not available	0	1			N/A	1									0	0
DQ3jDw3	0	0	2021-06-08	25.6082	1		1	1		1	1	2	Not available	0	1			N/A	1									0	0
eT0sFWM	0	0	2021-06-08	23.2137	1		5	1	1	0	0	1	Not available	0	1			N/A	1									0	0
3sRMNSr	0	0	2021-06-08	23.3534	1		5	1		1	1	2	Not available	0	1			N/A	1									0	0
TfxBNUz	0	0	2021-06-08	24.0356	1		5	1		0	1	2	Not available	0	0	0	1	Anorexia, other medical history	1									0	0				1
C6GGhpZ	0	0	2021-06-08	21.189	0		5	1	1	1	1	2	Not available	0	1			N/A	1									0	0
LoKlB5s	2	0	2021-06-08	24.9973	1		5	1		1	1	2	Not available	0	1			N/A	1									0	0
l2NTssv	0	0	2021-06-08	24.6164	1		5	1	1	1	1	2	Not available	0	1			N/A	1									0	0
hBCm71i	0	0	2021-06-08	22.5342	1		5	1		1	1	2	Not available	0	1			N/A	1									0	0
fVhFPLy	0	0	2021-06-08	28.2849	0		5	1	1	0	1	2	Not available	0	0	0	1	Prior abdominal surgeries, likely adhesions	1									0	0					1
lH9kUF2	0	0	2021-06-08	59.4082	1		5	1		1	1	2	Not available	0	1			N/A	1									0	0
dEeknZE	0	0	2021-06-08	24.5534	1		5	1	1	1	1	2	Not available	0	1			N/A	1									0	0
8zg8MyD	0	0	2021-06-08	20.926	1		5	1	1	0	1	2	Not available	0	0	0	1	Von willebrand disease	1									0	0
wp9e3iY	0	0	2021-06-08	22.9178	1		5	1		1	1	2	Not available	0	1			N/A	1									0	0
iQ1PHiv	0	0	2021-06-08	58.3397	1		5	1		1	1	2	Not available	0	1			N/A	1									0	0
NaKp6j6	0	0	2021-06-08	24.0685	1		5	1		1	1	2	Not available	0	1			N/A	1									0	0
rSSAO79	0	0	2021-06-08	23.6493	1		5	1	1	1	1	2	Not available	0	1			N/A	1									0	0
oDA0MPW			2021-06-08	22.463	1		5	1		0	1	2	Not available	0	0	0	1	Prior kidney infection, gastroparesis, daily marijuana use and smoking	1									0	0											1
HVuNNwp	0	1	2021-06-08	20.4082	1		5	1		0	0	1	Not available	0	1			N/A	1									0	0
riyhBrn	0	0	2021-06-08	20.2877	1		5	1		0	1	2	Not available	0	1			N/A	0	1	Young age < 21							0	0
lrNolTv	0	0	2021-06-08	23.0466	1		5	1		1	1	2	Not available	0	1			N/A	1									0	0
Azt5LKO	0	0	2021-06-08	22.5644	1		5	1		0	1	2	Not available	0	0	0	1	IgA Nephropathy	1									0	0															1
dP0QnmS	1	0	2021-06-08	23.6356	0		5	1		1	1	2	Not available	0	1			N/A	1									0	0
UthkOmZ	1	0	2021-06-08	24.7425	1		5	1		0	1	2	Not available	0	0	0	1	Obesity	1									0	0													1
G6B11Jd	0	0	2021-06-08	25.5151	1		5	1		1	1	2	Not available	0	1			N/A	1									0	0
sd79nBV	0	0	2021-06-08	24.9479	1		5	1	1	1	1	2	Not available	0	1			N/A	1									0	0
MubRkfz	0	0	2021-06-09	23.5671	1		5	1		1	1	2	Not available	0	1			N/A	1					0				0	0
bcwJSEF	0	0	2021-06-09	23.6603	1		5	1		1	1	2	Not available	0	1			N/A	1					0				0	0
aAJPVvz	0	0	2021-06-09	24.1808	1		5	1	1	1	1	2	Not available	0	1			N/A	1					0				0	0
ugSC0by	0	0	2021-06-09	21.9425	1		5	1	1	1	1	2	Not available	0	1			N/A	1					0				0	0
haWVxy9	0	1	2021-06-10	42.7918	0		3	0		0	1	2	Not available	0	0	0	1	Obesity	1					0				0	0													1
VS6f67b	1	0	2021-06-10	54.1479	0		2	1		1	1	2	Not available	0	1			N/A	1					0				0	0
5dgAKew	0	0	2021-06-13	52.4959	1		5	1		1	1	2	Not available	0	1			N/A	1					0				0	0
8J0N5mF	0	0	2021-06-15	57	1		5	1		1	1	2	Not available	0	1			N/A	1					0				0	0
YsOFkzf	0	0	2021-06-15	55.1397	1		5	1	1	0	1	2	Not available	0	0	0	1	Obesity	1					0				0	0													1
AGpz6DS	0	1	2021-06-15	37.8247	0		5	0	1	0	1	2	Not available	0	0	0	1	Untreated hypertension	1					0				0	0									1	1
vQFOrad	0	0	2021-06-16	46.6466	1		5	1	1	1	1	2	Not available	0	1			N/A	1					0				0	0
f3anrZp	7	1	2021-06-16	45.9562	0		5	0		0	1	2	Not available	0	0	0	1	Kidney stones	1					0				0	0														1
U53Jc6e	0	0	2021-06-16	33.2712	0		5	0	1	0	1	2	Not available	0	0	0	1	Obesity	1					0				0	0													1
SUMfTDL	0	0	2021-06-21	23.2959	1		5	1		1	1	2	Not available	0	1			N/A	1					0				0	0
rVt5Oot	0	0	2021-06-22	26.4466	1		3	0		0	0	1	Not available	0	1			N/A	1					0				0	0
G1XpfbR	0	0	2021-06-22	51.3726	0		5	0		0	1	2	Not available	0	0	0	1	Obesity	1					0				0	0													1
qeRpAh9	1	0	2021-06-25	50.6	0		4	1		0	1	2	Not available	0	0	0	1	Obesity, disability	1									0	0													1
0m5wpLr	0	0	2021-06-28	60.389	1		5	1		1	1	2	Not available	0	1			N/A	1									0	0
H2KzF9U	0	0	2021-06-28	56.7644	1		5	0		1	1	2	Not available	0	1			N/A	1									0	0
LUaNsNz	0	0	2021-07-04	28.1562	0		5	0	1	0	0	0	0	0	0	0	1	? History of heart surgery	0	1	Recreational cocaine use							0	0										1
UNmXrbH	0	0	2021-07-08	52	1		5	0		1	1	2	Not available	0	1			N/A	1									0	0
W0YFWxL	0	1	2021-07-09	44.4877	1		5	0		1	1	2	Not available	0	1			N/A	1									0	0
QHKDQkJ	0	0	2021-07-09	68.8521	0		5	0		0	1	2	Not available	0	0	0	1	Diabetes mellitus	1									0	0																1
Bz3lTiD	0	0	2021-07-14	39.5096	1		0	0		0	1	2	Not available	0	0	0	1	Obesity	1									0	0													1
xe8EXgO	0	0	2021-07-19	41.1233	1		4	0		0	1	2	Not available	0	0	0	1	Obesity	1									0	0													1
idMdL1P	0	0	2021-07-21	61.989	1		5	1	1	1	1	2	Not available	0	1			N/A	1									0	0
MLlEXRj	0	0	2021-07-22	24.0959	1		5	1		1	1	2	Not available	0	1			N/A	1									0	0
7ZPmrOq	2	0	2021-07-26	30.2959	0		1	1		1	1	2	Not available	0	1			N/A	1									0	0
wc2N4e6	0	0	2021-07-27	38.4411	0		5	0	1	0	1	2	Not available	0	0	0	1	Kidney stone	0	1	Stranger with PTSD, memory issues							0	0														1
ZTgqZ5k	0	0	2021-07-27	41.2137	1		5	0		1	1	2	Not available	0	1			N/A	1									0	0
VwhUE8S	0	0	2021-07-27	53.8767	1		5	0	1	1	1	2	Not available	0	1			N/A	1									0	0
LXEidad	0	0	2021-07-27	36.2	1		5	0		0	1	2	Not available	0	0	0	1	Breast sarcoma	1									0	0												1
lepdYmv	0	0	2021-07-27	58.5014	1		5	0		1	1	2	Not available	0	1			N/A	1									0	0
PAKyM7X	0	0	2021-07-28	45.0192	1		5	0		0	1	2	Not available	0	0	0	1	Obesity	1									0	0													1
EbN6vv4	1	0	2021-07-28	49.7315	0		3	1		0	1	2	Not available	0	0	0	1	Obesity	1									0	0													1
J5L1DLx	0	0	2021-07-30	23.2466	0		5	0	1	0	1	2	Not available	0	1			N/A	0	1	Young age, no relationship with recipient							0	0
USsnMXM	0	0	2021-08-02	64.8548	1		5	1		0	0	1	Not available	0	0	0	1	Obesity	1									0	0													1
0hhBoIN	0	0	2021-08-09	43.0904	1		0	0		1	1	2	Not available	0	1			N/A	1									0	0
VrAPJKz	0	0	2021-08-09	38.9014	1		4	0		1	1	2	Not available	0	1			N/A	1									0	0
F7ZosIs	0	0	2021-08-10	49.3068	1		5	0		0	1	2	Not available	0	0	0	1	Obesity	1									0	0													1
bSuXEmH	1	0	2021-08-16	57.6822	1		5	0		0	1	2	Not available	0	0	0	1	Obesity, breast cancer	1									0	0												1	1
sUBkiw5	0	0	2021-08-19	65.811	1		5	0		0	1	2	Not available	0	0	0	1	Melanoma	1									0	0												1
lSOd3Qw	0	0	2021-08-19	32.389	0		5	0		1	1	2	Not available	0	1			N/A	1									0	0
njvviAT	0	0	2021-08-19	46.2986	1		3	0		0	1	2	Not available	0	0	0	1	Obesity	1									0	0													1
hNFddSu	0	0	2021-08-19	68.4986	1		5	0		1	1	2	Not available	0	1			N/A	1									0	0
nIrQICq	0	0	2021-08-19	65.3616	0		5	0		1	1	2	Not available	0	1			N/A	1									0	0
ZlvJHyZ	0	0	2021-08-22	34.6137	0		0	1		0	1	2	Not available	0	0	0	1	Thyroid cancer	1									0	0												1
anKfWYR	0	0	2021-08-23	63.2986	1		5	0		0	1	2	Not available	0	0	0	1	History of RA	1									0	0							1
XtNL6Ez	0	0	2021-08-23	25.9425	1		5	0		0	1	2	Not available	0	0	0	1	History of seizures	1									0	0																			1
8hoUYgX	0	0	2021-08-23	55.0301	1		5	0		0	1	2	Not available	0	0	0	1	History of discoid lupus	1									0	0							1
pESI6wf	0	0	2021-08-23	48.5863	1		5	1		0	1	2	Not available	0	0	0	1	Thyroid cancer, CVA	1									0	0										1		1
NFNWEJ1	1	0	2021-08-24	30.0164	0		1	1		0	1	2	Not available	0	0	0	1	Obesity	1									0	0													1
uC5yAtP	6	0	2021-08-24	33.2685	0		4	1		1	1	2	Not available	0	1			N/A	1									0	0
cFMdwYS	0	0	2021-08-24	27.337	1		4	0		1	1	2	Not available	0	1			N/A	1									0	0
b7DPyvr	0	0	2021-08-24	35.3014	1		4	0		0	0	1	Not available	0	1			N/A	1									0	0
mX8ohXV	1	0	2021-08-24	43.389	1		5	0		1	1	2	Not available	0	1			N/A	1									0	0
GaZmgXH	0	0	2021-08-25	42.9836	1		5	0		0	0	0	5	0	1			N/A	1	0								0	0
12RLNmI	1	0	2021-08-25	36.389	1		1	1		0	1	2	Not available	0	0	0	1	Obesity	1									0	0													1
eJK1Ldn	6	0	2021-08-31	34.5534	0		1	1		1	1	2	Not available	0	1			N/A	1									0	0
hG4MRlb			2021-08-31	68.7644	1		5	1		0	1	2	Not available	0	0	0	1	Hypertension on two medications	1									0	0									1	1
VynEu6a	1	0	2021-08-31	59.1096	1		4	1		0	1	2	Not available	0	0	0	1	Obesity	1									0	0													1
vj0eEIl	0	0	2021-08-31	32.7425	0		5	1		0	0	1	Not available	0	0	0	1	Obesity, history of PE	1									0	0													1							1
8A35DCh	2	0	2021-09-02	49.0027	0		1	1		0	0	0	3	0	1			N/A	1									0	0
TmKWct0	0	0	2021-09-02	62.5973	0		3	1		0	0	1	Not available	0	1			N/A	1									0	0
uU1F55L	0	0	2021-09-02	60.2384	0		0	1		1	1	2	Not available	0	1			N/A	1									0	0
G0yhjNe	0	0	2021-09-03	32.6603	1		4	0		1	1	2	Not available	0	1			N/A	1									0	0
eIlTqkx	0	0	2021-09-04	49.0493	1		0	0		0	1	2	Not available	0	0	0	1	Obesity	1									0	0													1
8F2q8EZ	0	0	2021-09-04	61.1836	1		5	0		1	1	2	Not available	0	1			N/A	1									0	0
NmeM4K9	0	0	2021-09-06	63.7781	1		5	0		0	1	2	Not available	0	0	0	1	Obesity	1									0	0													1
NBkn2cv	1	0	2021-09-06	32.3096	1		5	1	1	1	1	2	Not available	0	1			N/A	1									0	0
nQPzzxp	0	0	2021-09-07	42.4959	1		5	0		1	1	2	Not available	0	1			N/A	1									0	0
qrsy00s	0	0	2021-09-08	61.4384	1		3	1		0	0	0	one haplotype with no mismatch at HLA-DRB1 based on ABDRDQ. All four family haplotypes have not been identified.	0	0	0	1	Scoliosis, enlarging pulmonary nodule	0	0			1	2	0	0	2	0	0												1
RCN0He6	0	0	2021-09-09	54.9863	1		5	1		0	0	0	6	0	1			N/A	1									0	0
ozXRKEO	0	0	2021-09-09	34.789	0		5	0	1	0	0	1	Not available	0	1			N/A	1									0	0
1wYGAON	0	0	2021-09-09	61.0466	1		5	1		1	1	2	Not available	0	1			N/A	1									0	0
H89T5Rt	0	0	2021-09-09	23.989	1		1	1		0	1	2	Not available	0	0	0	1	Obesity	1									0	0													1
idu0qqD	0	0	2021-09-09	37.1041	1		5	1		1	1	2	Not available	0	1			N/A	1									0	0
yPRFeVh	0	0	2021-09-10	24.5726	1		5	1		1	1	2	Not available	0	1			N/A	1									0	0
15mSCI3	0	0	2021-09-11	60.5342	1		5	1		1	1	2	Not available	0	1			N/A	1									0	0
FtFI04f	0	0	2021-09-13	48.8795	0		5	0		1	1	2	Not available	0	1			N/A	1									0	0
pydAny1	0	0	2021-09-16	51.1233	1		0	0		1	1	2	Not available	0	1			N/A	1									1	0			Recipient actually too good to transplant? eGFR 20-25
9Y7LkSc	0	0	2021-09-17	60.3205	0		4	1		0	1	2	Not available	0	0	0	1	Obesity	1									0	0													1
hffGCFA	1	0	2021-09-17	36.2658	0		1	1		1	1	2	Not available	0	1			N/A	1									0	0
r7U2nnn	0	0	2021-09-19	42.8822	1		0	0		0	0	0	Not available	0	1			N/A	0	2	Husband would not accept her kidney							1	0			Husband would not accept her kidney
iSRat4e	0	0	2021-09-20	69.1205	0		0	0		0	0	0	Not available	0	0	0	1	Diabetes mellitus	0	0		1	1	2	0	0	2	0	0																1
1VdG243	0	0	2021-09-20	37.137	1		4	1		0	0	2	4	0	1			N/A	1									0	0
ZNzXsV5	0	1	2021-09-21	41.2384	0		3	0		0	1	2	Not available	0	0	0	1	Obesity	1									0	0													1
4hLBNQv	0	0	2021-09-23	64.7507	1		5	1		1	1	2	Not available	0	1			N/A	1									0	0
OeYrQdC	0	0	2021-09-24	37.9726	1		5	1	1	1	1	2	Not available	0	1			N/A	1									0	0
jF4AdLQ	0	0	2021-09-25	56.211	0		0	1		1	1	2	Not available	0	1			N/A	1									0	0
fsaTxhW	0	0	2021-09-27	32.9616	1		5	0		0	0	1	Not available	0	1			N/A	1									0	0
PnrBCiR	0	0	2021-09-28	59.8192	1		5	0		1	1	2	Not available	0	1			N/A	1									0	0
1FTeMrj	0		2021-09-29	52.9178	0		5	1		1	1	2	Not available	0	1			N/A	1									0	0
lnFnP9k	1	1	2021-09-30	40.0082	0		3	0		1	1	2	Not available	0	1			N/A	1									0	0
NgrLT27	0	1	2021-09-30	23.4685	1		5	0		1	1	2	Not available	0	1			N/A	1									0	0
aCpWm2F	6	0	2021-10-02	44.3616	1		5	0		0	0	1	Not available	0	1			N/A	1									0	0
wtA6WQX	0	0	2021-10-04	25.4274	1		3	1		1	1	2	Not available	0	1			N/A	1									0	0
dTiS1qi	0	0	2021-10-05	31.8247	0		5	0		1	1	2	Not available	0	1			N/A	1									0	0
av99Q4C	0	0	2021-10-07	59.8493	1		5	1		1	1	2	Not available	0	1			N/A	1									0	0
V44612J	1	0	2021-10-12	37.7863	0		3	0		1	1	2	Not available	0	1			N/A	1									0	0
MdgNhbS	1	0	2021-10-13	33.6548	0		3	0		1	1	2	Not available	0	1			N/A	1									0	0
cLXb1tJ	0	0	2021-10-14	28.5863	1		5	1	1	0	0	1	Not available	0	1			N/A	1									0	0
VM70fqw	0	0	2021-10-17	24.7507	0		1	0		0	1	2	Not available	0	0	0	1	Obesity	1									0	0													1
07F6meT	0	0	2021-10-17	29.6575	0		5	0	1	1	1	2	Not available	0	1			N/A	1									1	0
tOmNeS3	0	0	2021-10-19	46.1288	1		5	1	1	0	0	1	Not available	0	0	0	1	Psoriasis on methotrexate	1									0	0							1
JuNJwfg	0	1	2021-10-19	38.0849	0		3	0		0	0	0	Not available	0	0	0	1	Hypertension	1									0	0									1	1
7twhh6i	0	0	2021-10-20	61	1		5	1		0	1	2	Not available	0	0	0	1	Obesity	1									0	0													1
EgfOFVI	0	0	2021-10-23	39.0849	1		5	0		0	0	1	Not available	0	1			N/A	1									0	0
N7PXK40	1	0	2021-10-25	53.5507	1		5	1		0	0	0	Not available	0	1			N/A	1									0	0
GyV38no	0	0	2021-10-25	59.2548	1		5	0		1	1	2	Not available	0	1			N/A	1									0	0
1vKq1jq	0	0	2021-10-26	46.2575	0		5	0		1	1	2	Not available	0	1			N/A	1									0	0
nN27HZi	0	0	2021-10-27	57.9699	1		5	1		0	1	2	Not available	0	0	0	1	Obesity	1									0	0													1
VmC6ztm	0	0	2021-10-28	28.4356	1		4	1		0	1	2	Not available	0	0	0	1	Obesity	1									0	0													1
nMHQW9C	0	0	2021-10-28	22.189	1		4	0		1	1	2	Not available	0	1			N/A	1									0	0
n9GuQhb	0	0	2021-10-29	58.1699	1		5	1		1	1	2	Not available	0	1			N/A	1									0	0
4DvEpaG	0	0	2021-10-29	61.2712	1		3	1		1	1	2	Not available	0	1			N/A	1									0	0
O2VTpUN	0	0	2021-11-01	23.874	1		5	0		0	0	1	Not available	0	1			N/A	1									0	0
k2HCXC5	0	0	2021-11-01	42.2055	1		5	0		1	1	2	Not available	0	1			N/A	1									0	0
rRDmYUK	0	0	2021-11-01	53.5479	1		5	0		1	1	2	Not available	0	1			N/A	1									0	0
ocNT2kg	0	0	2021-11-01	54.6904	0		5	0		0	1	2	Not available	0	0	0	1	Obesity	1									0	0													1
86A5XO6	0	0	2021-11-02	54.5753	0		5	0		1	1	2	Not available	0	1			N/A	1									0	0
zzF77LB	0	0	2021-11-02	53.1753	1		5	0	1	0	0	1	Not available	0	0	0	1	Multiple medical issues including kidney stones, disability status	1									0	0				1										1
cwBK8QE	2	0	2021-11-02	28.3123	0		5	0		0	0	1	Not available	0	1			N/A	1									0	0
cMWlHhh	0	0	2021-11-03	33.3534	0		4	1		1	1	2	Not available	0	1			N/A	1									0	0
TRoQO4F	0	0	2021-11-03	51.7425	1		5	1	1	0	1	2	Not available	0	0	0	1	Emphysema 2/2 antitrypsin deficiency, kidney stones	1									0	0											1			1
409twWd	0	1	2021-11-03	24.2849	1		5	0		0	1	2	Not available	0	0	0	1	Obesity	1									0	0
zCNdz2K	0	0	2021-11-04	55.789	1		4	1		1	1	2	Not available	0	1			N/A	1									0	0
xLSmEz5	7	1	2021-11-04	32.7945	1		1	0		0	1	2	Not available	0	0	0	1	Obesity	1									0	0													1
0lNqQtI	0	0	2021-11-06	60.1507	1		5	1		0	1	2	Not available	0	0	0	1	Obesity	1									0	0													1
w2rLnEq	0	0	2021-11-06	55.6329	1		5	1	1	0	1	2	Not available	0	1			N/A	0	2	Body dysmorphia, binge eating							0	0
RTj44Na	0	0	2021-11-06	59.0192	1		5	0	1	1	1	2	Not available	0	1			N/A	1									0	0
HHQsfx5	0	0	2021-11-07	62.6877	1		5	1		0	1	2	Not available	0	0	0	1	Hypertension on two medications	1									0	0									1	1
eCp1Js2			2021-11-07	41.7918	1		5	0	1	1	1	2	Not available	0	1			N/A	1									0	0
jQt6lOf	2	0	2021-11-08	35.3671	1		3	1		0	0	0	Not available	0	0	1		N/A	0	0		3	1	2	0	0	2	0	0
NkF4pJc	0	0	2021-11-08	60.4274	1		5	1		1	1	2	Not available	0	1			N/A	1									0	0
O6cpgd5	0	0	2021-11-09	42.8466	1		5	0		0	1	2	Not available	0	0	0	1	Obesity	1									0	0													1
eHDEUON	0	0	2021-11-09	53.9068	1		4	0		1	1	2	Not available	0	1			N/A	1									0	0
kP9oYjx		0	2021-11-10	37.9123	1		5	0		0	1	2	Not available	0	0	0	1	Obesity	1									0	0													1
H85jhvI	0	0	2021-11-10	59.5452	1		5	1		1	1	2	Not available	0	1			N/A	1									0	0
AnhAzov	0	0	2021-11-10	39.4959	0		4	0		0	1	2	Not available	0	0	0	1	Obesity	1									0	0													1
SB6kFli	0	0	2021-11-11	51.2932	1		5	1		0	1	2	Not available	0	0	0	1	Hypertension on ACE inhibitor, history gestational diabetes and proteinuria	1									0	0									1	1						1	1
0MS61Vl	0	0	2021-11-11	30.2493	1		5	0		1	1	2	Not available	0	1			N/A	1									0	0
8dIWVWe	0	0	2021-11-11	44.8384	1		5	1		1	1	2	Not available	0	1			N/A	1									0	0
5mPa821	0	0	2021-11-11	49.4082	1		5	1	1	1	1	2	Not available	0	1			N/A	1									0	0
P66NKEM	0	0	2021-11-11	48.0986	1		5	1		1	1	2	Not available	0	1			N/A	1									0	0
eUxJPZo	0	0	2021-11-11	43.8822	0		4	0		1	1	2	Not available	0	1			N/A	1									0	0
8j16GOR	0	0	2021-11-11	36.5753	1		4	0		1	1	2	Not available	0	1			N/A	1									0	0
2EIGUEc	0	0	2021-11-11	61.1425	0		3	0		0	0	1	Not available	0	1			N/A	1									0	0
6hof6FM	0	0	2021-11-11	38.5123	1		5	1	1	0	1	2	Not available	0	0	0	1	Obesity, history gestational diabetes	1									0	0													1			1
4Ij3X6z	0	0	2021-11-14	60.8548	1		5	0		0	1	2	Not available	0	0	0	1	Obesity	1									0	0													1
D6bN9N1	2	0	2021-11-15	40.5096	1		5	0		0	0	0	Not available	0	0	1		N/A	0	0		3	0	2	0	0	2	0	0
olUcnMC	6	1	2021-11-16	31.1753	0		3	1		0	0	0	Not available	0	0	0	1	Obesity	1									0	0													1
KkoMVFH	0	0	2021-11-16	69.4575	1		5	1	1	0	1	2	Not available	0	0	0	1	Cardiac issues	1									0	0										1
NvLKRFm	1	1	2021-11-16	35.9671	1		1	1		1	1	2	Not available	0	1			N/A	1									1	0
nO47x1y	0	0	2021-11-16	61.1151	0		5	1	1	0	1	2	Not available	0	0	0	1	Cardiac issues, PE, on anticoagulation	1									0	0										1										1
ztkgwOk	0	0	2021-11-16	60.0575	1		5	1	1	0	1	2	Not available	0	0	0	1	Von willebrand disease	1									0	0
0bO80v7	0	0	2021-11-19	62.9589	0		0	1		0	0	0	Not available	0	0	0	1	Low GFR	0	0		3	1	3	0	0	2	0	0																		1
PwefPIw	0	0	2021-11-19	45.4301	1		3	0		0	1	2	Not available	0	0	0	1	Obesity	1									0	0													1
IbEZTeT	0	0	2021-11-21	40.737	0		5	0		1	1	2	Not available	0	1			N/A	1									0	0
afItl5P	0	0	2021-11-22	34.6274	1		5	0		0	0	1	Not available	0	1			N/A	1									0	0
Tah6u6i	0	0	2021-11-22	39.9425	1		5	0	1	0	0	1	Not available	0	1			N/A	1									0	0
xt8RBMH	0	0	2021-11-23	29.5589	0		0	1		1	1	2	Not available	0	1			N/A	1									0	0
DfbP4Ll	0	0	2021-11-29	60.663	1		2	1		0	0	0	4	0	0	1		N/A	0	0		1	1	2	0	0	2	0	0
1PthBLc	0	1	2021-11-29	49.2356	1		4	0		0	1	2	Not available	0	0	0	1	Multiple sclerosis	1									0	0																			1
hRFanvG	0	0	2021-12-02	35.2192	0		5	0		0	0	0	7	0	0	1		N/A	0	0		3	1	2	0	0	2	0	0
0EzwVlc	0	0	2021-12-02	64.1726	0		2	0		1	1	2	Not available	0	1			N/A	1									0	0
6vLWvuA	0	0	2021-12-02	30.6767	0		3	0		1	1	2	Not available	0	1			N/A	1									0	0
wFWorlS	0	0	2021-12-02	41.3699	1		0	0		0	1	2	Not available	0	0	0	1	Kidney stone	1									0	0														1
bD5xkJr	0	0	2021-12-02	44.6466	1		5	0	1	0	1	2	Not available	0	0	0	1	Obesity	1									0	0													1
0mFy8HU	0	1	2021-12-03	23.2082	0		5	1	1	0	1	2	Not available	0	0	0	1	Obesity	1									0	0													1
PqaHeLm	0	0	2021-12-03	41.6521	0		4	0		1	1	2	Not available	0	1			N/A	1									0	0
o1kGq6i	0	0	2021-12-03	44.8301	1		5	0		1	1	2	Not available	0	1			N/A	1									0	0
UJDcXi5	0	0	2021-12-03	60.7233	0		5	0		0	1	2	Not available	0	0	0	1	COPD	1									0	0											1
3CyoPZM	0	0	2021-12-04	40.2356	1		5	0	1	0	0	1	Not available	0	1			N/A	1									0	0
EahWbgg	0	0	2021-12-04	47.6411	1		5	0	1	0	0	1	Not available	0	1			N/A	1									0	0
5Wp9HAT	0	0	2021-12-04	31.8274	0		5	0		0	1	2	Not available	0	0	0	1	Obesity	1									0	0													1
1ML59gN	0	0	2021-12-05	51.1397	0		5	0		1	1	2	Not available	0	1			N/A	1									0	0
fR5ojaq	0	0	2021-12-05	40.5452	0		5	0		0	1	2	Not available	0	0	0	1	Hypertension since 30's, poor adherence	1									0	0									1	1
yx6slNg	0	0	2021-12-06	30.1808	1		5	0		1	1	2	Not available	0	1			N/A	1									1	0
Zus4qzP	0	0	2021-12-07	51.1699	1		5	1		1	1	2	Not available	0	1			N/A	1									1	0
nRsfrKb	0	0	2021-12-08	58.4795	1		5	1		1	1	2	Not available	0	1			N/A	1									0	0
vvd2yvo	0	0	2021-12-16	48.7479	1		5	0	1	1	1	2	Not available	0	1			N/A	1									0	0
3lzNJGz	0	0	2021-12-17	24.0795	1		1	0		1	1	2	Not available	0	1			N/A	1									0	0
RaU6Xm4	0	0	2021-12-17	26.7753	0		1	0		0	1	2	Not available	0	0	0	1	Obesity	1									0	0													1
DGKIGfR	0	0	2021-12-17	23.126	0		1	0		1	1	2	Not available	0	1			N/A	1									0	0
gfRLe1c	0	0	2021-12-18	27.1096	1		5	1		0	1	2	Not available	0	0	0	1	Obesity	1									0	0													1
hlMTeVb	0	0	2021-12-20	49.8	1		5	0		1	1	2	Not available	0	1			N/A	1									0	0
wx5BwZC	0	0	2021-12-22	70.0466	1		5	0		0	1	2	Not available	0	0	0	1	Cardiac issues, age, history of clot	1									0	0									1	1										1
yZpeuXa	0	0	2021-12-23	60.0658	1		5	1		0	0	0	4	0	0	1		N/A	0	0		2	1	2	0	0	2	0	0
hFXXWrg	0	0	2021-12-23	73.011	1		4	0		0	1	2	Not available	0	0	0	1	Hypertension on two medications	1									0	0									1	1
GmGl0ag	0	0	2021-12-24	41.0192	1		5	0		0	1	2	Not available	0	0	0	1	Obesity	1									0	0													1
Y8IG9Ip	0	0	2022-01-05	25.6712	0		1	1		1	1	2	Not available	0	1			N/A	1									0	0
1fqKqke	0	0	2022-01-09	45.2986	0		5	0	1	1	1	2	Not available	0	1			N/A	1									0	0
Zb0iGrt	2	0	2022-01-09	64.0466	1		0	0		0	0	1	Not available	0	0	1		N/A	0	0		2	1	3	1	0	2	0	0
syRrERI	0	0	2022-01-10	37.7507	1		1	0		0	0	0	one haplotype based on ABDRDQ. All four family haplotypes have not been identified.	0	1			N/A	1									0	0
rI7vURO	0	0	2022-01-14	73.4795	0		3	0		0	1	2	Not available	0	0	0	1	Coronary artery disease	1									0	0										1
kCL5usZ	1	0	2022-01-22	65.4767	1		0	0		1	1	2	Not available	0	1			N/A	1									0	0
Jp3gfTv	0	0	2022-01-23	49.5534	1		5	1		1	1	2	Not available	0	1			N/A	1									0	0
C645ri7	6	0	2022-01-26	25.9452	1		5	1		0	1	2	Not available	0	0	0	1	Von willebrand disease	1									0	0
SvvlSaA			2022-01-27	56.5096	0		3	1		1	1	2	Not available	0	1			N/A	1									0	0
dVgwKYz	1		2022-01-29	55.2849	0		4	1		0	1	2	Not available	0	0	0	1	Cardiac issues	1									0	0										1
rW2lo6c	2	0	2022-02-04	21.1945	1		1	1		1	1	2	Not available	0	1			N/A	1									0	0
CYOgBLU	0	0	2022-02-04	55.3973	0		5	1		0	1	2	Not available	0	0	0	1	Cardiac issues, history of loop recorder implant	1									0	0										1
giT1aBN	6	1	2022-02-05	24.0932	0		5	0	1	0	1	2	Not available	0	0	0	1	Obesity	1									1	0													1
QrEBnI8	0	0	2022-02-06	24.8932	1		5	0	1	1	1	2	Not available	0	1			N/A	1									0	0
cXdzPbh	1	0	2022-02-07	62.0192	0		5	1		1	1	2	Not available	0	1			N/A	1									0	0
h5mJmtJ	0	1	2022-02-12	29.6822	1		5	0	1	1	1	2	Not available	0	1			N/A	1									0	0
DKI6PP7	0	0	2022-02-13	30.5616	1		5	0	1	0	1	2	Not availble	0	0	0	1	Obesity	1									1	0													1
529hMeW	2	0	2022-02-15	51.1781	1		5	1	'	0	0	0	Not available	0	0	0	0	N/A	0	1	Previous history of suicide attempt, abusive ex-husband	1	1	2	1	1		0	0
GlcC3mX			2022-02-15	61.1753	0		3	0		0	1	2	Not available	0	0	0	1	HIV	1									0	0
MFWonl1	1	0	2022-02-21	68.6301	1		5	0		0	1	2	Not available	0	0	0	1	Breast cancer	1									0	0												1
QdfWpN1	0	0	2022-02-21	66.4712	1		5	0		0	1	2	Not available	0	0	0	1	Hypertension on two medications	1									0	0									1	1
nkRrz8d	0	0	2022-02-22	62.9753	1		5	0		1	1	2	Not available	0	1			N/A	1									0	0
gVxD9sx	0	0	2022-02-22	67.9671	0		5	0		0	1	2	Not available	0	0	0	1	Peripheral arterial disesase	1									0	0										1
ziy3zrE	0	0	2022-02-22	48.9315	0		5	0	1	1	1	2	Not available	0	1			N/A	1									0	0
rlGserW	0	0	2022-02-25	64.4712	1		5	1		0	0	1	Not available	0	1			N/A	1									0	0
Li3ZAOj	0	0	2022-02-27	24.6082	1		5	1		1	1	2	Not available	0	1			N/A	1									0	0
YI7MIrP	0	0	2022-02-27	25.0877	1		5	1		1	1	2	Not available	0	1			N/A	1									0	0
UWIy76L	0	0	2022-02-28	54.1863	0		3	0		1	1	2	Not available	0	1			N/A	1									0	0
GnRP9wL	0	0	2022-02-28	54.0603	1		5	1		0	0	1	Not available	0	1			N/A	1									0	0
knUC2Xj	0	0	2022-03-06	32.8493	1		5	0		1	1	2	Not available	0	1			N/A	1									0	0
Wq3gUVk	0	0	2022-03-11	64.5205	0		5	1		0	1	2	Not available	0	0	0	1	Hypertension on two medications	1									0	0									1	1
r3gmK73	0	0	2022-03-11	63.3014	1		5	1		0	0	1	Not available	0	0	0	1	V-Tach (on Toprol), DVT , prothrombin gene mutation factor II, Elevated LFTs	1									0	0										1										1
MwuKU9K	0	0	2022-03-15	48.4247	1		5	0		1	1	2	Not available	0	1			N/A	1									0	0
38QeBaZ	0	0	2022-03-17	57.1781	1		5	1		0	1	2	Not available	0	0	0	1	prothrombin gene mutation factor II	1									0	0																				1
AV3KpxA	1	0	2022-03-18	36.9123	1		0	0		0	0	0	Not available	0	0	1		N/A	0	0		1	1	1	0	0	1	0	0
1MD8vXH	0	0	2022-03-23	40.1123	1		5	1		0	1	2	Not available	0	0	0	1	Kidney stones	1									0	0														1
KiYR96V	0	0	2022-03-24	26.0438	0		5	0	1	0	0	1	Not available	0	1			N/A	1									0	0
HYmSQfY	0	0	2022-03-24	53.4027	1		3	0		1	1	2	Not available	0	1			N/A	1									0	0
If9mU35	0	0	2022-03-24	51.8959	0		3	0		1	1	2	Not available	0	1			N/A	1									0	0
Gx2rmj5	0	0	2022-03-25	50.4301	0		3	0		0	0	0	4	0	0	0	0	N/A	0	1	Ambivalence about donating		1	3	0	1	2	0	0
Phm8fkD	0	0	2022-03-27	51.726	1		5	0		0	0	1	Not available	0	0	0	1	Lupus	1									0	0							1
QwsD6yF	0	0	2022-03-27	25.7644	1		5	0		1	1	2	Not available	0	1			N/A	1									0	0
1676RIN	0	0	2022-03-28	26.5205	0		5	0		1	1	2	Not available	0	1			N/A	1									0	0
9B1TXlC	0	0	2022-03-29	45.3123	0		3	0		1	1	2	Not available	0	1			N/A	1									0	0
Qj09GLs	0	0	2022-03-29	27.6411	1		5	0		0	0	1	Not available	0	1			N/A	1									0	0
HUFQtLi	2	0	2022-03-30	52.8822	0		5	0		1	1	2	Not available	0	1			N/A	1									0	0
KImBITW	0	0	2022-03-31	26.611	1		5	0	1	0	0	1	Not available	0	1			N/A	1									0	0
EtjK3SS	0	0	2022-03-31	26.0685	1		5	0		0	0	1	Not available	0	1			N/A	1									0	0
FFOFbm6	0	0	2022-03-31	24.8795	0		4	0		0	0	1	Not available	0	1			N/A	1									0	0
Lj6SR9D	0	0	2022-04-01	67.7205	0		5	0		0	1	2	Not available	0	0	0	1	Kidney stones	1									0	0														1
Py3KpM6	0	0	2022-04-04	61.4959	0		5	0	1	0	0	0	Not available	0	0	0	1	Multiple medication concerns	1									0	0				1
xmXW9ad	0	0	2022-04-05	59.726	0		3	0		0	1	2	Not available	0	0	0	1	Kidney stones	1									0	0														1
lq7nnTG	0	0	2022-04-05	35.7452	1		5	0	1	0	1	2	Not available	0	0	0	1	Obesity	1									0	0													1
aNgm8V5	0	0	2022-04-06	27.2247	1		5	0		0	1	2	Not available	0	0	0	1	Kidney stones	1									0	0														1
sYUX0s5	0	0	2022-04-07	58.5973	1		5	0	1	0	1	2	Not available	0	0	0	1	Questionable TIA, FMD, Takotsubo's Cardiomyopathy	1									0	0										1
Qtk5SkX	0	0	2022-04-10	50.8548	0		4	0		1	1	2	Not available	0	1			N/A	1									0	0
50b95qL	0	0	2022-04-11	47.1205	0		5	0		1	1	2	Not available	0	1			N/A	1									0	0
XhDTY7E	0	0	2022-04-11	56.474	0		5	0		1	1	2	Not available	0	1			N/A	1									0	0
JrjUwMu	0	0	2022-04-11	42.7479	0		5	0		1	1	2	Not available	0	1			N/A	1									0	0
mZZWLU1			2022-04-12	26.6603	0		1	0		1	1	2	Not available	0	1			N/A	1									0	0
3ftsOgU	0	0	2022-04-13	51.7014	1		5	0		0	1	2	Not available	0	0	0	1	On hydroxychloroquine, chronic fatigue	1									0	0						1
PzYHTqQ	0	0	2022-04-13	23.8164	0		4	0		1	1	2	Not available	0	1			N/A	1									0	0
gqdl06U	0	0	2022-04-14	55.211	0		5	0		1	1	2	Not available	0	1			N/A	1									0	0
L1SMd2N	0	0	2022-04-14	53.3178	1		4	0		1	1	2	Not available	0	1			N/A	1									0	0
IObvLZq	2	0	2022-04-15	52.0548	1		0	0		0	0	1	Not available	0	1			N/A	1									0	0
PNEFjkK	2	0	2022-04-18	55.0548	1		5	0		1	1	2	Not available	0	1			N/A	1									0	0
zM369FW	0	0	2022-04-20	57.3507	0		5	0		0	0	0	Not available	0	0	1		N/A	0	0		1	1	2	0	0	2	0	0
6wVtQIC	0	0	2022-04-22	22.8247	1		1	0		0	1	2	Not available	0	0	0	1	Obesity	1									0	0													1
PHrkQHu	0	0	2022-04-27	44.6192	1		5	0	1	1	1	2	Not available	0	1			N/A	1									0	0
zSe1Vaw	0	0	2022-04-28	57.5945	1		5	0		0	0	1	Not available	0	1			N/A	1									0	0
jhTxa59	0	0	2022-04-28	52.4712	0		5	0		1	1	2	Not available	0	1			N/A	1									0	0
eSYo5xH	1	0	2022-04-29	36.7397	1		4	0		0	1	2	Not available	0	0	0	1	Obesity	1									0	0													1
86bt6yb	0	0	2022-04-29	57.9644	1		3	0		0	1	2	Not available	0	0	0	1	Breast cancer	1									0	0												1
V2yC3XJ	2	0	2022-04-29	58.5945	1		5	0		1	1	2	Not available	0	1			N/A	1									0	0
iZuECEs	0	0	2022-04-30	55.3726	1		4	0		1	1	2	Not available	0	1			N/A	1									0	0
twQem7Q		0	2022-05-01	56.2466	0		5	0		1	1	2	Not available	0	1			N/A	1									0	0
nS9EPKt	2	0	2022-05-02	21.063	1		5	0		0	0	0	6	0	0	1		N/A	1									0	0
8sjvgtN	0	0	2022-05-02	22.8521	1		1	0		0	1	2	Not available	0	0	0	1	Obesity	1									0	0													1
R1UclQK	0	0	2022-05-02	63.1671	0		3	1		0	1	2	Not available	0	0	0	1	Arthritis on meloxicam	1									0	0
W8CXsQ5	0	0	2022-05-02	59.6795	0		5	1		0	1	2	Not available	0	0	0	1	Obesity	1									0	0													1
phEmpBO	0	0	2022-05-02	53.5233	1		5	1		1	1	2	Not available	0	1			N/A	1									0	0
SPJqWYB	0	0	2022-05-03	29.6822	0		4	1		1	1	2	Not available	0	1			N/A	1									0	0
1A59uVb	0	0	2022-05-03	62.3507	0		4	0		0	1	2	Not available	0	0	0	1	Obesity	1									0	0													1
oEaCINK	0	0	2022-05-04	35.0384	0		5	1	1	0	1	2	Not available	0	0	0	1	Obesity	1									0	0													1
UYBr2Wk	0	0	2022-05-04	41.3945	1		0	0		0	0	1	Not available	0	1			N/A	1									0	0
3PDBaKi	1	0	2022-05-09	54.989	1		5	1		0	1	2	Not available	0	0	0	1	Obesity	1									0	0													1
d6XlnTx	0	0	2022-05-11	26.2877	1		5	0		1	1	2	Not available	0	1			N/A	1									0	0
lHVKSFA	0	0	2022-05-13	58.8466	1		0	0		1	1	2	Not available	0	1			N/A	1									0	0
8cjTEMQ	7	0	2022-05-14	21.5342	1		5	1		1	1	2	Not available	0	1			N/A	1									0	0
P5MFYik	0	0	2022-05-15	43.1068	0		5	1		1	1	2	Not available	0	1			N/A	1									0	0
6TjHYHL	1	0	2022-05-16	26.8411	0		1	1		0	0	0	Not available	0	0	0	1	Obesity	0	1	Needs to identify supports	2	1	1	0	0	2	0	0													1
3ltQr4y	0	1	2022-05-17	45.0438	1		5	1		1	1	2	Not available	0	1			N/A	1									0	0
kDzY1I8	1	0	2022-05-18	55.4466	0		5	0		0	1	2	Not available	0	0	0	1	Obesity	1									0	0													1
hHWz3xA	0	1	2022-05-18	29.4247	1		3	1		0	0	1	Not available	0	1			N/A	1									0	0
IaVeWXn	0	1	2022-05-23	44.9096	1		3	0		0	0	1	Not available	0	1			N/A	1									0	0
BA5YVuW	0	0	2022-05-29	24.8	1		5	0	1	1	1	2	Not available	0	1			N/A	1									0	0
JSkbyy8	2	0	2022-06-01	41.3233	0		5	1		1	1	2	Not available	0	1			N/A	1									0	0
9wToDRq	0	0	2022-06-03	37.4849	1		5	0	1	1	1	2	Not available	0	1			N/A	1									0	0
0QCKiew	0	0	2022-06-07	43.389	0		5	0	1	1	1	2	Not available	0	1			N/A	1									0	0
355Zr2M	0	0	2022-06-07	30.2247	1		1	0		1	1	2	Not available	0	1			N/A	1									0	0
B3wBKSw	0	0	2022-06-09	67.9315	1		5	0		0	0	0	7	1	0	1		Adrenal adenoma needs workup	0	0		3	1	2	0	0	2	0	0												1
sdK0vxR	0	0	2022-06-13	67.8219	1		5	0		1	1	2	Not available	0	1			N/A	1									0	0
ZaJ4Qad	0	0	2022-06-13	49.926	1		5	0	1	0	0	1	Not available	0	1			N/A	1									0	0
X7V59aq	0	0	2022-06-13	57.0521	1		0	0		0	0	0	Not available	0	0	0	1	Low GFR	0	0		1	1	2	0	0	0	0	0																		1
d0xkyLM	0	0	2022-06-15	23.6959	1		5	1		1	1	2	Not available	0	1			N/A	1									0	0
lnD2yyd	1	0	2022-06-16	38.2658	1		1	1		0	1	2	Not available	0	0	0	1	Obesity	1									0	0													1
zGPqD0J	0	0	2022-06-17	24.5863	1		3	1		1	1	2	Not available	0	1			N/A	1									0	0
wdA9gIk	0	0	2022-06-18	62.4247	1		5	1		0	0	0	Not available	0	0	0	1	Low GFR	0	0		3	1	2	0	0	1	0	1																		1
VqgsO7y	0	0	2022-06-19	57.8438	0		2	1		0	0	0	3	0	0	0	1	Adhesions from prior splenectomy	0	0		2	1	2	0	0	1	0	0					1
kcD4uzf	0	0	2022-06-22	52.1425	1		4	0		0	0	0	Not available	0	0	0	1	Low GFR	0	0		2	1	2	0	0	2	0	0																		1
TVppymU	1	0	2022-06-23	53.4411	1		4	1		0	1	2	Not available	0	0	0	1	History of obesity on ozempic and Phentermine, pre-diabetes	1									0	0													1			1
bdnVXzM	0	0	2022-06-26	57.4438	1		5	0	1	0	0	1	Not available	0	1			N/A	1									0	0
Rdmu1yN	1	1	2022-06-30	36.0548	0		3	1		0	0	1	Not available	0	1			N/A	1									0	0
6b3YAy7	1	0	2022-06-30	54.8521	1		4	1		0	0	1	Not available	0	1			N/A	1									0	0
OYBp5RA	0	0	2022-07-01	56.2877	0		3	0		1	1	2	Not availble	0	1			N/A	1									0	0
ga4aPfZ	0	0	2022-07-03	35.1726	1		5	1		0	1	2	Not availble	0	0	0	1	Obesity	1									0	0													1
V2xGouq	0	0	2022-07-04	32.1945	1		5	0		0	1	2	Not availble	0	0	0	1	Obesity	1									0	0													1
orMv8di	0	0	2022-07-05	34.1479	1		5	1		0	0	1	Not availble	0	1			N/A	1									0	0
jis0aOI	0	0	2022-07-07	54.8027	1		5	0	1	0	0	1	Not availble	0	1			N/A	1									0	0
NcVCI8B	0	0	2022-07-13	37.337	0		4	0		0	1	2	Not availble	0	0	0	1	Obesity	1									0	0													1
ppJ6qCx	0	0	2022-07-15	30.9781	1		5	1		0	1	2	Not availble	0	0	0	1	Obesity	1									0	0													1
x9g0DW9	0	0	2022-07-15	63.9781	1		5	1		0	0	1	?	0	0	0	0	N/A	0	0		3	0	2	0	0	0	0	0
KdQvw7X	6	0	2022-07-20	29.9753	1		0	0		1	1	2	Not availble	0	1			N/A	1									0	0
Iwu9AF8	0	0	2022-07-21	24.5808	0		1	0		0	0	0	Not available	0	0	0	1	Hypertension	0	1	Anxiety, panic attacks, poor sleep	2	1	2	0	0	1	0	0									1	1
CZYX7Zy	0	0	2022-07-21	41.0959	1		5	0	1	1	1	2	Not availble	0	1			N/A	1									1	0
nR0t79J	1	0	2022-07-21	27.0137	1		1	1		0	0	1	Not availble	0	0	0	1	Obesity	1									0	0													1
1lHsWe3	0	0	2022-07-21	62.6329	0		5	0		0	0	0	5	0	0	0	1	Barrett's esophagus	0	1	Ambivalence, hazardous alcohol use	2	1	3	0	0	2	0	0												1
GccuDiB	0	0	2022-07-25	56.2301	1		5	0	1	0	0	1	Not available	0	1			N/A	1									0	0
KzTFQat	0	1	2022-07-25	42.8055	1		0	0		1	1	2	Not available	0	1			N/A	1									0	0
9WBtcqy	0	0	2022-07-25	40.4521	0		5	0		0	1	2	Not available	0	0	0	1	Obesity	1									0	0													1
QpVDn0i	0	0	2022-07-27	59.0329	1		3	1		1	1	2	Not available	0	1			N/A	1									0	0
huk9GlE	0	0	2022-07-28	22.8986	1		1	0		1	1	2	Not available	0	1			N/A	1									0	0
IhpqWWb	0	0	2022-08-01	30.2849	0		5	1	1	1	1	2	Not available	0	1			N/A	1				0					0	0
eZeljfu	0	0	2022-08-01	45.8575	1		5	1		1	1	2	Not available	0	1			N/A	1					0				0	0
GD0bNdI	0	0	2022-08-02	60.6027	1		3	1		1	1	2	Not available	0	1			N/A	1									0	0
l97v4Dm	0	0	2022-08-05	60.3534	0		0	1		0	0	1	Not available	0	1			N/A	1									0	0
bHdDOm5	7	1	2022-08-08	46.4137	0		5	1		0	1	2	Not available	0	0	0	1	Diabetes, old age	1									0	0								1								1
Qtf8LMK	0	0	2022-08-15	45.2548	0		5	0		1	1	2	Not available	0	1			N/A	1									0	0
OkLX90V	0	0	2022-08-16	40.2904	1		5	1		0	0	0	Not available	0	0	1		N/A	1									0	0
kSc8CGR	0	0	2022-08-25	67.8082	1		3	0		0	0	1	Not available	0	1			N/A	1									0	0
sKQKAAS	0	0	2022-08-25	56.8137	0		5	0	1	0	1	2	Not available	0	0	0	1	Obesity	1									0	0													1
SrB9Xs7	0	0	2022-08-25	70.926	1		3	0		0	0	1	Not available	0	1			N/A	1									0	0
PQAe0c3	0	0	2022-08-26	63.4219	0		5	0		0	0	0	Not available	0	0	0	1	Melanoma	0	0		3	1	2	0	0		0	0												1
i2aGfJh	0	0	2022-08-31	74.189	1		0	0		1	1	2	Not available	0	1			N/A	1									0	0
X5qe9pQ	1	0	2022-09-01	27.0767	1		1	1		1	1	2	Not available	0	1			N/A	1									0	0
IIlvQK8	0	0	2022-09-05	40.6466	1		3	1		1	1	2	Not available	0	1			N/A	1									0	0
nceiT0r	1	0	2022-09-05	57.9726	0		4	1		1	1	2	Not available	0	1			N/A	1									0	0
YLN6hBd	0	0	2022-09-08	61.6986	1		5	1		1	1	2	Not available	0	1			N/A	1									0	0
uddWvu4	1	0	2022-09-09	30.5288	1		5	1	1	0	0	1	Not available	0	1			N/A	1									0	0
0eJrMuG	0	0	2022-09-14	36.8164	0		5	1		1	1	2	Not available	0	1			N/A	1									0	0
dmKXJO9	2	0	2022-09-19	50.1096	0		3	1		0	0	0	share one haplotype with no mismatch at HLA-B based on ABDRDQ.	0	0	0	1	Low GFR	0	0		1	1	0	1	0	0	0	0																		1
XNxIWYY	0	0	2022-09-23	49.8877	1		4	0		1	1	2	Not available	0	1			N/A	1									0	0
BjIAxYU	0	0	2022-10-02	36.3452	1		5	1		1	1	2	Not available	0	1			N/A	1									0	0
WmAM6uj	0	0	2022-10-02	57.7562	0		3	1		0	1	2	Not available	0	0	0	1	Obesity	1									0	0													1
zbU4Qaw	0	0	2022-10-03	59.1205	1		4	1		1	1	2	Not available	0	1			N/A	1									0	0
ChR9qHM	0	0	2022-10-03	56.7589	0		5	1		1	1	2	Not available	0	1			N/A	1									0	0
aYRSwca	0	0	2022-10-03	56.2274	1		5	1	1	1	1	2	Not available	0	1			N/A	1									0	0
jShHDqL	0	0	2022-10-03	57.9342	1		5	1		0	0	1	Not available	0	1			N/A	1									0	0
26X2S4G	0	0	2022-10-03	54.937	1		5	1	1	1	1	2	Not available	0	1			N/A	1									0	0
6ix1XDq	0	0	2022-10-03	62.0959	0		5	1		0	1	2	Not available	0	0	0	1	Hypertension on two medications	1									0	0									1	1
ICAfHrm	0	0	2022-10-03	53.9452	0		4	1		0	1	2	Not available	0	0	0	1	Obesity	1									0	0													1
VK2OAR5	0	0	2022-10-03	51.9315	1		5	1		1	1	2	Not available	0	1			N/A	1									0	0
DadOUew	0	0	2022-10-03	57.5342	1		5	1		1	1	2	Not available	0	1			N/A	1									0	0
lIZQ7d4	0	0	2022-10-03	28.9397	1		4	1		1	1	2	Not available	0	1			N/A	1									0	0
uBA2tWu	0	0	2022-10-03	42.9534	1		5	1		1	1	2	Not available	0	1			N/A	1									0	0
LeOYHtU	0	0	2022-10-03	52.8274	0		5	1		0	1	2	Not available	0	0	0	1	MI last year	1									0	0										1
p3oXf5L	0	0	2022-10-04	58.3753	0		5	1		0	1	2	Not available	0	0	0	1	Kidney stone, TIA	1									0	0										1				1
HD8bU5G	0	0	2022-10-04	43.0959	1		5	1		0	1	2	Not available	0	0	0	1	Kidney stones	1									0	0														1
W7Mz6KS	7	0	2022-10-04	55.2493	1		5	1		0	1	2	Not available	0	0	0	1	Hypertension on two medications	1									0	0									1	1
x32g2OW	0	0	2022-10-04	62.2329	0		5	1		1	1	2	Not available	0	1			N/A	1									0	0
neerCNC	0	0	2022-10-05	26.9041	1		4	1		0	1	2	Not available	0	0	0	1	Obesity	1									0	0													1
k3biIFc	0	0	2022-10-05	49.5178	0		5	1	1	1	1	2	Not available	0	1			N/A	1									0	0
P1XaKE1	0	0	2022-10-05	63.6658	1		5	1	1	1	1	2	Not available	0	1			N/A	1									0	0
0FkXD56	0	0	2022-10-06	53.6274	1		5	1	1	1	1	2	Not available	0	1			N/A	1									0	0
TgzJfFi	0	0	2022-10-07	55.8438	1		5	1	1	1	1	2	Not available	0	1			N/A	1									0	0
zrGi5Ns	0	0	2022-10-08	58.2384	1		5	1	1	1	1	2	Not available	0	1			N/A	1									0	0
zTMInnK	0	0	2022-10-09	25.4466	1		5	1		0	1	2	Not available	0	0	0	1	Obesity	1									0	0													1
Sf3Oyhm	0	0	2022-10-09	64.6247	0		5	1		0	1	2	Not available	0	0	0	1	Obesity	1									0	0													1
YXzUWt2	0	0	2022-10-09	57.0356	1		5	1		0	0	1	Not available	0	1			N/A	1									0	0
coavGFE	0	0	2022-10-09	25.2849	1		5	1		1	1	2	Not available	0	1			N/A	1									0	0
fTWX8eY	6	0	2022-10-09	26.3945	0		5	1		1	1	2	Not available	0	1			N/A	1									0	0
lmgBNGh			2022-10-10	70.1973	1		5	1	1	0	1	2	Not available	0	0	0	1	Diabetes, hypertension on 2 medications	1									0	0									1	1						1
oE2EoRE	0	0	2022-10-10	60.137	1		5	1		1	1	2	Not available	0	1			N/A	1									0	0
xT7Aub2	0	0	2022-10-12	59.7671	0		5	1		0	1	2	Not available	0	0	0	1	Obesity	1									0	0													1
sQZl4M0	0	0	2022-10-13	61.3726	1		2	1		1	1	2	Not available	0	1			N/A	1									0	0
N2IY3gG	0	0	2022-10-15	59.6274	1		5	0		1	1	2	Not available	0	1			N/A	1									1	0
9QjtT9N	0	0	2022-10-17	69.3644	1		5	0		0	0	1	Not available	0	1			N/A	1									0	0
GLgr5RG	0	0	2022-10-17	67.8986	1		4	1		1	1	2	Not available	0	1			N/A	1									0	0
3E34Khi	0	0	2022-10-19	66.9726	1		5	0	1	1	1	2	Not available	0	1			N/A	1									0	0
7BDiWAe	0	0	2022-10-21	75.7753	1		4	1		1	1	2	Not available	0	1			N/A	1									0	0
u0U5tUT	0	0	2022-10-21	65.8575	1		4	1		0	0	1	Not available	0	1			N/A	1									0	0
7DQBQGB	1	0	2022-10-25	30.1178	0		1	1		1	1	2	Not available	0	1			N/A	1									0	0
vogqCky	0	0	2022-10-29	52.6301	0		5	1		1	1	2	Not available	0	1			N/A	1									0	0
zJi7q3H	0	0	2022-10-30	58.989	0		5	0		0	1	2	Not available	0	0	0	1	Obesity	1									0	0													1
8EuXrEl	0	0	2022-10-31	37.211	1		5	1	1	0	1	2	Not available	0	0	0	1	Seizure disorder	1									0	0																			1
PGzHrUr	0	0	2022-11-04	42.6822	1		5	0	1	1	1	2	Not available	0	1			N/A	1									0	0
7jvhDA5	0	0	2022-11-07	59.0548	1		5	0		0	0	1	Not available	0	1			N/A	1		Alcohol dependency in the past							0	0
YZG9d7C	0	0	2022-11-11	34.1479	1		4	1		0	0	1	Not available	0	1			N/A	1									0	0
5vPsQVv	1	0	2022-11-11	39.2493	1		4	1		0	1	2	Not available	0	0	0	1	Obesity	1									0	0													1
ty8SPg3			2022-11-15	31.6247	0		5	0		0	1	2	Not available	0	0	0	1	Hypertension, age < 40	1									0	0									1	1
uAd36CF	0	0	2022-11-21	27.7507	1		5	0		1	1	2	Not available	0	1			N/A	1									0	0
cyG972D	0	0	2022-11-29	26.1425	1		1	0		1	1	2	Not available	0	1			N/A	1									0	0
FsjzosN		1	2022-11-30	47.4274	0		3	0		1	1	2	Not available	0	1			N/A	1									0	0
B9GUzjK	1	0	2022-12-06	37.411	1		0	0		0	0	0	Not available	0	1			N/A	1									0	0
yypPotY	0	0	2022-12-11	27.7534	1		5	1	1	0	0	1	Not available	0	0	0	1	Obesity	1				0	0				0	0													1
YVoU4EY	2	0	2022-12-12	57.8685	1		0	0		0	0	0	Not available	0	0	1		N/A	0	0		1	1	2	1	0	1	0	0
Pt6SaVg	0	0	2022-12-12	46.3616	0		0	1		1	1	2	Not available	0	1			N/A	1									0	0
Y3cKdcW	1	0	2022-12-16	32.1123	1		5	1	1	0	0	2	Not available	0	0	0	1	Obesity	1									0	0													1
qCIK3mb	0	0	2022-12-16	67.5562	1		4	0		1	1	2	Not available	0	1			N/A	1									0	0
WihIs5K	0	0	2022-12-17	18.5068	1		5	1	1	1	1	2	Not available	0	1			N/A	1									0	0
a723qWq	0	0	2022-12-18	38.5507	1		5	1	1	1	1	2	Not available	0	1			N/A	1									0	0
8T05OmZ			2022-12-20	20.811	0		5	0		1	1	2	Not available	0	1			N/A	1									0	0
S68ut2T	1	0	2022-12-22	27.2986	1		5	1		0	1	2	Not available	0	0	0	1	Obesity	1									0	0													1
2rfzeuE	1	0	2022-12-27	40.2904	0		3	0		1	1	2	Not available	0	1			N/A	1									0	0
CvxDn61	0	1	2022-12-28	52.7589	1		5	1		0	0	0	Not available	0	0	1		N/A	0	1	Must identify support	1	1	2	0	0	1	0	0
5EICUcD	0	0	2022-12-30	43.5288	1		0	0		1	1	2	N/A	0	1			N/A	1									0	0
AeZRHi8	3	1	2016-01-14	47.2575	0					0	0	2	?	0	1			N/A	1									0	0
ShoMkfE	0	0	2015-10-07	55.4438	0					0	0	2	?	0	1			N/A	1									0	0
tkHJx9i	0	0	2015-10-02	52.5781	0					0	0	2	?	0	1			N/A	1									0	0
pp34ydO	2	0	2015-10-07	33.1534	1					0	0	2	?	0	1			N/A	1									0	0
JOsOWZT	0	0	2016-05-04	27.0082	1		5	0		0	0	0	?	0	1			N/A	0	1	Ambivalence							0	0
gcjYhEq	0	0	2015-09-09	32.137	0		3	1		0	0	0	?	0	0	1		N/A	0	0			1		0	0	2	0	0
1XdMRBQ	0	0	2015-12-31	59.0932	1					0	0	2	?	0	1			N/A	1									0	0
KjzeWyn	0	0	2015-07-21	58.3973	1		5	0		0	0	0	?	0	0	1		N/A	1									0	0
AEZjVxB	1	0	2015-01-27	60.1123	0		2	1		0	0	0	?	0	1			N/A	1									0	0
aTuC5Q2	0	0	2016-11-18	45.1945	1		1	0		0	0	0	?	0	0	1		N/A	0	2	Ambivalence	2	1	2	0	0	0	0	0
5LJGDH1	3	1	2016-12-29	65.0055	1					0	0	2	?	0	1			N/A	1									0	0
0RgtvH8	0	0	2016-04-07	40.4493	0					0	0	2	?	0	1			N/A	1									0	0
CsygY6Y	0	0	2016-09-29	46.7589	0		0	1		0	0	2	?	0	1			N/A	0	1	Significant mental health history, PTSD	2	0	1	0	1	2	0	0
9MWiG1a	0	0	2015-04-24	60.7973	0		3	1		0	0	0	?	0	1			N/A	1									0	0
skUkVzG	0	0	2016-03-23	54.9178	0		0	1		0	0	0	?	0	0	0	1	Melanoma in situ	0	0		1	1	0	0	1	2	0	0												1
26LBVBl	0	0	2014-09-16	46.7918	1		0	0		0	0	0	?	0	0	1		N/A	0	0		3	1	2	0	0	2	0	0
6qlLJEl	0	0	2014-08-14	25.9123	1		5	1		0	0	0	1	0	0	0	0	N/A	0	0								0	0
ZoL2myL	2	0	2015-04-21	23.6795	1		3	1		0	0	0	?	0	0	1		N/A	0	0		1	1	2	0	0	2	0	0
Zr4hqsz	0	0	2016-06-28	54.2384	1		5	0		0	0	0	?	0	1			N/A	1									0	0
6JGi95t	0	0	2016-01-06	30.8356	1					0	0	2	?	0	1			N/A	1									0	0
I1wGg1i	5		2015-10-21	24.6466	1		5	1		0	0	0	?	0	1			N/A	1									0	0
1aVUCPa	0	1	2015-11-02	37.5507	0		5	0	1	0	0	2	?	0	1			N/A	0	0			1	2		0	2	0	0
rSOAx94	1	1	2013-09-04	27.7973	1		3	1		0	0	1	?	0	1			N/A	1									0	0
t28Crvr	1	0	2016-06-27	62.9425	1		3	1		0	0	0	?	0	0	0	1	Hepatitis B, latent TB	0	0		0	1		0	1	0	0	0
vcZ9g8a	0	0	2017-09-18	49.1068	1					0	0	2	?	0	1			N/A	1									0	0
8SLS2QP			2015-12-28	60.3671	0					0	0	2	?	0	1			N/A	1									0	0
kj1lGwU	0	0	2016-01-15	58.6466	1					0	0	2	?	0	1			N/A	1									0	0
ADDbpf4	0	0	2016-07-26	31.8247	1					0	0	2	?	0	1			N/A	1									0	0
IQu92tl	3	1	2020-06-03	32.5014	1					0	0	2	?	0	1			N/A	1									0	0
R76f565	1	0	2017-06-14	26.7397	1					0	0	2	?	0	1			N/A	1									0	0
cbaRQpa	0	0	2016-07-26	64.8767	0					0	0	2	?	0	1			N/A	1									0	0
sFMY1nI	0	0	2017-02-16	38.4959	0		5	1		0	0	0	?	0	1			N/A	1									0	0
XPk2REc	0	0	2017-07-21	27.9863	1					0	0	2	?	0	1			N/A	1									0	0
hGf5B9b	0	0	2016-02-10	40.7918	1		1	0		0	0	0	?	0	0	1		N/A	0	0				2	0	0	2	0	0
Hpc8YWV	2	0	2016-08-08	40.0712	1					0	0	2	?	1	1			N/A	1									0	0
QpbEfEC	0	0	2018-11-12	41.2466	0		5	0		0	0	0	7	0	0	1		N/A	0	0		3	1	2	0	0	1	0	0
p2BjuLb	0	0	2015-10-19	42.3753	0		5	1		0	0	0	?	0	1			N/A	1									0	0
tlBM1fv	0	0	2018-04-25	37.2274	0					0	0	2	?	0	1			N/A	1									0	0
GhiLYDY			2016-03-14	45.8603	0					0	0	2	?	0	1			N/A	1									0	0
kKwjZcw			2017-03-14	46.3151	1					0	0	2	7	0	1			N/A	1									0	0
DofAKEz			2016-07-18	49.3644	1					0	0	2	?	0	1			N/A	1									0	0
lSwM1AE	2	0	2016-01-11	59.789	1		5	0		0	0	0	?	0	0	1		N/A	0	0		2	1	3	0	0	2	0	0
tVGtNMT	0	0	2016-02-10	51.7616	1		5	1		0	0	0	?	0	1			N/A	1									0	0
o3rmG6Z	0	0	2019-12-27	59.2082	1					0	0	0	?	0	1			N/A	1									0	0
QdweRQG	3	1	2015-08-26	40.4548	1		5	0		0	0	0	?	0	1			N/A	1									0	0
r0kBUqL			2015-11-13	38.9808	0		3	0		0	0	0	?	0	1			N/A	1									0	0
JRhLWrX	0	0	2016-06-22	37.9836	1		4	1		0	0	2	?	0	1			N/A	1									0	0
E06AZHQ			2016-04-06	30.5973	1					0	0	2	?	0	1			N/A	1									0	0
hlK2Uyj			2022-09-23	62.8082	0		5	0		0	0	0	5	0	0	0	1	Barrett's esophagus	0	1	Ambivalence	2	1	3	0	0	2	0	0												1
zduCPDh	0	0	2016-05-10	64.2712	1					0	0	2	Not available	0	1			N/A	1									0	0
afLrY68	0	0	2018-12-19	40.274	1		5	0		0	0	0	Not available	0	0	0	0	N/A	0	1	Alcohol use disorder, anxiety, ambivalence	1	1	1	0	1	2	0	0
DgU2cSo	0	0	2017-01-26	57.0849	1					0	0	2	5	0	1			N/A	1									0	0
x39uFE3	0	0	2016-11-21	28.7452	0					0	0	2	?	0	1			N/A	1									0	0
U1zykme	0	0	2016-11-25	72.6932	1					0	0	2	?	0	1			N/A	1									0	0
TPJcTzw			2016-11-29	54.3726	1					0	0	2	2	0	1			N/A	1									0	0
eSIQAQw	0	0	2016-12-20	49.0822	1					0	0	2	5	0	1			N/A	1									0	0
rWS3Fjg	0	0	2016-12-09	45.5288	0					0	0	0	?	0	1			N/A	1									0	0
ULD0hpc	0	0	2017-01-05	51.4329	1					0	0	0	?	0	1			N/A	1									0	0
CMRYiUZ	0	0	2017-01-19	40.6685	0					0	0	2	7	0	1			N/A	1									0	0
mLiWgxm	0	0	2017-01-05	60.326	0					0	0	2	?	0	1			N/A	1									0	0
wieEbnd	0	0	2016-11-17	56.9507	1					0	0	2	?	0	1			N/A	1									0	0
ZI1yIao	3	1	2016-11-28	31.1096	0					0	0	2	?	0	1			N/A	1									0	0
XNQxp6Y	0	0	2016-10-27	24.9096	0					0	0	2	?	0	1			N/A	1									0	0
VlH7tkF	0	0	2016-10-14	34.2055	1					0	0	2	?	0	1			N/A	1									0	0
wuxuAWN	0	0	2016-11-01	56.8082	1					0	0	2	?	0	1			N/A	1									0	0
Y6LZ2L8	0	0	2016-10-07	45.6055	1					0	0	0	?	0	1			N/A	1									0	0
wvz2YZj			2016-09-28	29.0658	1					0	0	2	?	0	1			N/A	1									0	0
0vy3qHZ	0	0	2017-01-11	42.9068	1					0	0	2	8	0	1			N/A	1									0	0
OhgPGht	0	0	2017-01-10	44.6575	0					0	0	2	?	0	1			N/A	1									0	0
RVZg3fN	0	0	2016-09-20	1044.88	0					0	0	2	?	0	1			N/A	1									0	0
QTflvUt	0	0	2016-09-21	46.2795	1					0	0	2	?	0	1			N/A	1									0	0
xbJRlOH	3	1	2016-09-02	41.9288	1					0	0	2	?	0	1			N/A	1									0	0
BKZmles	0	0	2017-03-14	37.6384	0		5	0		0	0	0	5	0	0	1		N/A	1	0	no absolute contraindications noted today from a psychosocial perspective but some relative concern related to pt's insight at this time.	0	1	2	0	0	1	0	0
Wi0znyE	6	0	2016-08-19	25.7479	1					0	0	2	?	0	1			N/A	1									0	0
qZL6Zrk	0	0	2016-08-10	44.4932	0					0	0	2	?	0	1			N/A	1									0	0
5kgsOty	0	0	2016-08-10	35.3644	1		5	1	1	0	0	2	?	0	1			N/A	0	0		1	1	2	0	0	2	0	0
pUj27Qx	0	0	2016-07-07	46.8192	0					0	0	2	?	1	1			N/A	1									0	0
Kh1sS6l	0	0	2016-12-02	45.5479	0		5	1		0	0	0	Not available	0	0	1	0	N/A	0	0			1	3	0	0	2	0	0
CggpVj8	0	0	2016-07-22	39.9699	1					0	0	2	?	0	1			N/A	1									0	0
4aV4vZK	1	1	2016-09-08	27.5507	0					0	0	2	?	0	1			N/A	1									0	0
UyFmKP4	3	1	2016-06-06	38.389	0					0	0	2	?	0	1			N/A	1									0	0
e5vgV0D	0	0	2017-02-14	43.1863	1					0	0	2	Identical	0	1			N/A	1									0	0
d3gz134	0	1	2016-08-02	23.9288	1					0	0	2	?	1	1			N/A	1									0	0
XoCOE0t	0	0	2016-05-25	37.7397	1					0	0	2	?	0	1			N/A	1									0	0
LX33l2b	0	0	2016-06-27	51.7397	0					0	0	2	?	0	1			N/A	1									0	0
EYAEfNB	0	0	2016-06-27	51.5781	1					0	0	2	?	0	1			N/A	1									0	0
bnhhaKp	3	1	2015-10-21	63.2904	0					0	0	2	?	0	1			N/A	1									0	0
HbgRksw	0	0	2016-04-05	39.0027	1		5	0		0	0	1	?	0	0	1		N/A	0	0		1	1	2	0	0	2	0	0
aDc43NP	0	0	2016-03-24	59.8877	1					0	0	2	?	0	1			N/A	1									0	0
WZ7309w	0	0	2016-02-26	46.3973	0					0	0	2	?	0	1			N/A	1									0	0
vfuEuXA	0	0	2016-05-20	27.4055	1		1	0		0	0	0	?	0	0	1		N/A	0	2	Ambivalence, history of abuse by recipient							0	0
Rj0uqxe	0	0	2016-02-29	29.4575	0					0	0	2	?	0	1			N/A	1									0	0
eMYmf9P	0	0	2016-02-17	34.674	1					0	0	2	?	0	1			N/A	1									0	0
hoAu4ci	0	0	2019-10-02	64.8411	1					0	0	2	?	0	1			N/A	1									0	0
haeNXIP	0	0	2016-01-11	27.3068	1		5	1		0	0	0	?	0	1			N/A	1									0	0
ZbizVcS	0	0	2016-01-12	35.7507	1		5	1		0	0	0	?	0	1			N/A	1									0	0
DK4qmBP	0	0	2016-01-13	35.3205	1		5	1		0	0	0	?	0	1			N/A	1									0	0
6u2Rsmz		0	2016-01-05	50.1452	1					0	0	2	?	0	1			N/A	1									0	0
hdRd9wo	0	0	2016-01-27	34.9205	0		5	1		0	0	0	?	0	1			N/A	1									0	0
AQcrR2s	0	0	2016-01-06	35.4027	1					0	0	2	?	0	1			N/A	1									0	0
ih5vp6F	0	0	2018-04-11	52.0712	1		4	0		0	0	0	?	0	1			N/A	0	0		2	1	2	0	0	1	0	0
HlV2kvB	0	0	2016-02-05	21.537	0		4	0		0	0	0	?	0	1			N/A	1									0	0
ZYzp0tO	0	0	2016-01-06	46.0027	1		5	0		0	0	0	?	0	1			N/A	1									0	0
4CemQVs	0	0	2016-01-07	56.2438	0		5	0		0	0	0	?	0	1			N/A	1									0	0
EWTKk15	0	0	2016-01-05	43.6384	1		5	0		0	0	0	?	0	1			N/A	1									0	0
2SrMa5b	0	0	2016-03-04	30.7808	1		5	0		0	0	0	?	0	0	1		N/A	0	1	Ambivalence	2	1	2	0	0	2	0	0
UmsUM2S	0	0	2018-04-27	36.9151	1		5	1	1	0	0	0	?	0	0	0	1	Obesity, hypertension	1									0	0									1	1			1
C4echHk	0	0	2015-12-16	53.2411	1					0	0	2	?	0	1			N/A	1									0	0
gJmWs03	0	0	2015-12-14	51.4767	0					0	0	2	?	0	1			N/A	1									0	0
vsau14t	1	0	2015-12-14	32.4493	0					0	0	2	?	0	1			N/A	1									0	0
vhZ9fsS	0	0	2015-12-02	47.3671	1		5	0		0	0	0	?	0	1			N/A	1									0	0
qW4KQj6	0	0	2015-11-19	41.2849	0		5	0		0	0	0	?	0	1			N/A	1									0	0
bJLfJgK	0	0	2015-11-24	50.3589	1					0	0	2	?	0	1			N/A	1									0	0
8zj8WqL	0	0	2015-11-30	46.3479	1					0	0	2	?	0	1			N/A	1									0	0
jqUIxoL	0	0	2015-12-09	30	0					0	0	2	?	0	1			N/A	1									0	0
20Z4PUB	0	0	2015-11-30	46.3671	1					0	0	2	?	0	1			N/A	1									0	0
lRaSu5B	0	0	2015-11-05	55.6027	0					0	0	2	?	0	1			N/A	1									0	0
8xQk5lJ	0	0	2015-10-29	47.8712	0					0	0	2	?	0	1			N/A	1									0	0
eEtBT4w	0	0	2015-11-05	35.7781	1		5	0		0	0	0	?	0	1			N/A	1									0	0
VwAf10u	0	0	2015-10-28	52.7616	1					0	0	2	?	0	1			N/A	1									0	0
C1h2BKZ	0	0	2015-10-19	28.3753	1		5	0		0	0	0	?	0	1			N/A	1									0	0
a6sL4Ee	1	0	2015-10-27	40.6603	0					0	0	2	?	0	1			N/A	1									0	0
YNalWRn	0	0	2015-10-22	53.4521	0					0	0	2	?	0	1			N/A	1									0	0
LNi0Qcd	1	0	2015-10-22	28.663	0		1	0		0	0	0	?	0	1			N/A	1									0	0
kgRe8uE	1	0	2015-10-13	46.0438	1		5	0		0	0	0	?	0	1			N/A	1									0	0
1r7kmpy	0	0	2015-11-05	56.0027	1		5	1		0	0	0	0	0	1			N/A	1									0	0
9qo9Y1X	3	1	2015-10-21	63.2904	0					0	0	2	?	0	1			N/A	1									0	0
pASFKq0	0	0	2015-10-06	62.3342	1					0	0	2	?	0	1			N/A	1									0	0
0IuHCHe	0	0	2015-09-29	34.9425	1		5	0	1	0	0	0	?	0	0	1		N/A	0	0		2	1	2	0	0	2	0	0
S9pPDdo	2	0	2015-11-13	32.7342	1		0	0		0	0	0	?	0	0	1		N/A	0	0			1	2	0	0	2	0	0
[truncated: 27 more columns]
